# Supplementary material for: Primiparity, class 3 obesity, intention to breastfeed and breastfeeding initiation
Source: PLoS One. 2025 Apr 29;20(4):e0322232. doi: 10.1371/journal.pone.0322232 (PMC12040183; doi:10.1371/journal.pone.0322232)
Supplement: S1 Data — (XLSX) [file pone.0322232.s001.xlsx]

## Sheet: robertjune10
code	Mo_BBMIMI	year	primi	RACE	Mo Age	Feed Intention	BabyLos	FeedAtdisch	BF initiat	public ass	preWGt	WgthDel	GWG	GWGClass	delivery B	MO LOS	AdvanceAge	smoking	GDM	PGDM	CHTN	Preeclamp	PCOS	OSA	GERD	asthma	anemia	PPH	Lactat	NICU	BabyLOS	hypogly	premie	Ga weeks	BIRTHWT	FetalGrow	macro	gender	1stBF hours
325	40.66	2013	1	1	22	1	2	0	0	1	107	107	0	1	0	3	0	2	0	0	0	0	0	0	0	0	0	0	0	0	2	0	0	39	2778	1	0	0	0
4381	51.39	2021	1	1	25	1	2	0	0	1	131	135	4	1	0	3	0	1	0	0	0	0	0	0	0	0	0	0	0	0	2	0	0	39	3360	1	0	0	0
2005	50.43	2017	1	0	29	1	14	0	0	1	134	140	6	1	1	4	0	0	0	0	1	0	0	0	0	0	0	0	0	0	14	0	0	41	3515	1	0	0	0
435	48.67	2013	1	1	36	1	3	0	0	0	140	145	5	1	1	5	1	0	0	0	1	0	0	0	1	1	1	0	0	0	3	0	0	39	3054	1	0	0	0
2943	43.05	2019	1	0	20	1	2	0	0	0	94	110	16	2	0	4	0	0	0	0	0	0	0	0	0	1	0	0	0	0	2	0	0	39	3214	1	0	0	0
1328	63.93	2016	1	2	32	1	2	0	0	1	122	137	15	2	0	4	0	1	0	0	1	0	0	0	0	0	0	0	0	0	2	0	0	38	3430	1	0	0	0
494	45.17	2014	1	1	31	1	3	0	0	1	113	139	26	2	1	4	0	0	1	0	1	0	0	0	0	0	0	0	0	0	3	0	0	39	3255	1	0	0	0
4697	51.15	2021	1	0	27	1	2	0	0	1	144	161	17	2	1	5	0	0	0	0	0	2	0	0	0	0	0	0	0	0	2	0	0	38	3543	1	0	1	0
2770	41.31	2018	1	0	26	1	3	0	0	0	99	106	7	2	0	4	0	0	0	0	0	0	0	0	1	0	0	0	0	0	3	0	1	36	3104	1	0	1	0
3969	52.92	2020	1	1	23	1	3	0	0	0	127	136	9	2	1	4	0	0	0	0	0	0	0	0	0	0	1	0	0	0	3	0	0	41	3250	1	0	1	0
456	48.23	2013	1	0	26	1	3	0	0	0	113	139	26	2	1	4	0	1	0	2	0	0	0	0	0	0	0	0	0	0	3	1	0	37	3710	2	0	0	0
233	57.94	2013	1	1	22	1	2	0	0	1	136	154	18	2	1	3	0	0	0	0	0	0	0	0	0	0	0	0	0	0	2	0	0	39	4109	2	1	0	0
3407	41.05	2019	1	0	28	1	3	0	0	1	79	122	42	2	0	3	0	0	0	0	2	0	0	0	0	0	0	0	0	0	2	0	0	38	4175	2	1	1	0
3549	42.37	2020	1	0	27	1	2	0	0	0	90	98	8	2	0	2	0	0	0	0	0	2	0	1	1	0	0	0	0	0	2	1	0	37	3310	1	0	1	2
2386	62.55	2018	1	1	23	1	3	0	0	0	165	165	0	1	1	3	1	1	0	0	0	0	0	0	0	1	0	0	0	0	3	0	0	40	4219	2	1	1	3
441	40.87	2013	1	1	39	1	13	0	0	1	86	118	32	2	0	3	1	2	2	0	0	0	0	0	0	0	0	0	0	0	13	1	0	36	2933	1	0	0	5
3469	56.7	2019	1	1	19	1	3	0	0	1	125	145	20	2	1	4	0	2	0	0	3	0	0	0	0	0	0	0	0	0	3	0	0	40	3039	1	0	0	30
1237	40.49	2015	1	0	28	1	2	0	0	1	96	107	11	2	0	4	0	1	0	0	0	0	0	0	0	1	0	0	1	0	2	0	0	40	3781	1	0	1	0
3679	40.55	2020	1	1	19	1	2	0	0	1	77	96	19	2	0	3	0	0	0	0	0	0	0	0	0	0	0	0	1	0	2	0	0	40	3079	1	0	0	0
3607	52.08	2020	1	1	24	1	2	0	0	1	65	115	50	2	1	5	0	0	0	0	0	0	0	0	0	0	0	0	1	0	2	0	0	37	3326	1	0	1	0
4424	56.26	2021	1	1	36	1	3	0	0	1	102	118	16	2	1	5	0	0	0	0	0	0	0	0	0	1	0	0	1	0	3	0	0	40	3629	1	0	0	0
3556	51.65	2020	1	1	20	1	2	0	0	1	132	155	33	2	0	4	0	0	0	0	1	0	0	0	0	0	0	0	1	0	2	1	0	41	3680	1	0	1	0
153	44.89	2013	1	0	39	1	3	0	0	1	90	126	36	2	1	5	1	0	2	0	0	2	0	0	0	0	0	0	1	0	3	0	1	36	3210	1	0	1	0
378	67.56	2013	1	0	26	1	2	0	0	0	138	184	46	2	0	3	0	2	0	0	0	0	1	0	0	0	0	0	1	0	2	0	0	41	3762	1	0	0	0
3048	47.65	2019	1	1	19	1	2	0	0	1	90	122	32	2	1	5	0	1	0	0	0	1	0	0	0	0	1	1	1	0	2	0	0	40	3200	1	0	0	0
412	46.26	2013	1	1	24	1	4	0	0	1	89	114	25	2	1	6	0	0	0	0	0	2	0	0	0	1	1	0	1	0	4	0	0	39	3565	1	0	0	0
2907	41.21	2019	1	0	38	1	2	0	0	1	112	122	10	2	1	3	1	0	0	0	0	0	0	0	0	0	0	0	1	0	2	0	0	39	3779	1	0	1	2
1873	47.12	2017	1	1	20	1	3	0	0	1	99	116	17	2	1	4	0	0	1	0	1	0	1	0	0	0	0	0	1	0	3	0	0	41	3889	1	0	1	2
4028	50.75	2020	1	0	39	1	4	0	0	1	86	132	50	2	1	4	0	0	1	0	0	0	0	0	0	0	0	0	1	0	4	0	0	38	4820	2	1	1	2
365	49.07	2013	1	0	22	1	2	0	0	1	117	129	12	2	0	3	0	2	0	0	0	0	0	0	0	1	1	0	1	0	2	0	0	41	3352	1	0	0	3
3260	45.03	2019	1	0	38	1	3	0	0	1	99	126	27	2	1	4	1	1	0	0	3	2	0	0	0	0	0	0	1	0	3	0	1	35	2470	1	0	1	4
1738	54.58	2016	1	0	29	1	3	0	0	1	136	148	12	2	1	5	0	0	0	0	1	0	0	0	0	0	0	0	1	0	3	0	0	39	3259	1	0	1	12
798	60.53	2014	1	0	19	1	3	0	0	1	130	172	14	2	1	5	0	2	0	0	1	1	1	0	0	0	0	0	1	0	3	1	0	38	4190	2	1	1	20
2846	47.14	2018	1	1	29	1	2	0	0	0	122	140	18	2	0	3	0	2	2	0	2	0	0	0	0	0	0	0	1	0	2	0	0	40	3849	1	0	1	30
1730	63.45	2016	1	1	36	1	3	0	0	0	172	172	0	1	1	4	0	2	2	0	0	0	0	1	0	0	0	0	1	0	3	1	0	38	4414	2	1	1	72
2275	45.91	2017	1	0	24	1	3	0	0	0	107	113	6	1	1	4	0	0	0	0	0	2	0	0	0	0	1	1	1	0	3	0	1	36	3269	1	0	1	0
4316	40.81	2021	1	1	34	1	2	0	0	0	106	107	1	1	1	4	0	2	0	0	0	2	0	0	0	0	1	0	1	0	2	0	0	37	3049	1	0	1	0
3187	64	2019	1	0	23	1	2	0	0	1	181	187	6	1	0	3	0	0	2	0	3	2	0	0	0	0	1	1	1	0	2	1	1	36	3479	2	0	0	0
1008	50.06	2015	1	1	23	1	2	0	0	1	141	146	5	1	0	4	0	0	0	0	3	2	0	0	0	1	0	0	1	0	2	0	0	38	2415	0	0	1	0
1622	40.59	2016	1	4	21	1	2	0	0	1	99	124	25	2	0	4	0	2	0	0	0	0	0	0	0	1	0	0	1	0	2	0	0	37	2603	1	0	0	0
2956	55.89	2019	1	0	28	1	2	0	0	1	135	163	28	2	0	4	0	2	0	0	2	0	0	0	0	0	0	0	1	0	2	0	0	39	3299	1	0	0	0
1400	57.46	2016	1	0	37	1	3	0	0	1	108	179	71	2	1	4	0	0	0	0	0	1	0	0	0	0	0	0	1	0	3	0	0	37	3343	1	0	0	0
3670	51.3	2020	1	0	37	1	2	0	0	0	149	161	12	2	1	4	0	0	1	0	0	1	0	0	0	0	0	0	1	0	2	0	0	39	3815	1	0	0	0
214	55.66	2013	1	1	36	1	3	0	0	1	117	133	16	2	1	4	0	2	0	0	1	0	0	0	0	0	0	0	1	0	3	0	0	39	4120	2	1	0	2
1579	41.32	2016	1	0	30	1	2	0	0	0	99	116	17	2	0	4	0	0	0	0	0	0	0	0	0	0	0	0	1	0	2	0	0	40	3614	1	0	0	4
655	48.44	2014	1	1	26	1	3	0	0	1	124	136	12	2	1	4	0	2	0	0	0	0	0	0	0	0	0	0	1	0	3	0	0	39	3246	1	0	1	4
3481	42.91	2019	1	0	34	1	2	0	0	0	92	113	21	2	0	4	0	2	0	0	0	0	0	0	1	0	0	0	1	0	2	0	0	39	3904	1	0	1	4
3467	44.2	2019	1	0	21	1	2	0	0	0	118	128	10	2	0	3	0	0	0	0	0	0	0	0	0	0	0	0	1	0	2	1	0	39	4060	2	1	1	4
4242	64.68	2021	1	1	22	1	2	0	0	1	149	158	9	2	0	4	0	0	0	1	2	0	0	0	0	0	0	0	1	0	2	1	0	38	3479	1	0	0	6
3394	55.71	2019	1	0	21	1	2	0	0	1	140	155	15	2	1	4	1	0	0	2	2	1	0	0	0	0	0	0	1	0	2	0	0	37	3657	2	0	0	6
1917	43.6	2017	1	0	30	1	2	0	0	0	121	141	20	2	0	3	0	0	0	0	1	2	0	0	0	1	0	0	1	0	2	0	0	38	4634	2	1	1	12
127	53.01	2013	1	0	24	1	2	0	0	1	152	176	24	2	0	2	0	2	0	0	2	0	0	0	0	1	0	0	1	0	2	0	0	37	2910	1	0	1	18
3985	58.36	2020	1	0	37	1	3	0	0	1	131	172	41	2	0	4	0	2	0	0	0	1	0	0	0	0	0	0	1	0	3	0	0	37	3405	1	0	1	24
530	57.33	2014	1	0	32	1	2	0	0	1	149	167	18	2	0	4	0	0	2	0	1	2	1	0	0	0	0	0	1	0	2	0	1	36	3020	1	0	0	24
2471	41.99	2018	1	0	30	1	2	0	0	1	72	97	25	2	0	4	0	2	0	0	0	2	0	0	0	0	1	0	1	0	2	1	0	37	2877	1	0	1	28
3249	64.56	2019	1	1	25	1	4	0	0	0	67	72	5	1	0	4	1	0	0	0	3	0	0	0	1	0	0	0	1	0	4	0	0	37	3149	1	0	1	30
350	51.64	2013	1	1	30	1	2	0	0	0	124	131	7	2	1	4	1	0	0	0	0	0	0	0	0	1	1	0	1	0	2	0	0	39	3455	1	0	0	48
4283	43.05	2021	1	1	21	1	3	0	0	1	103	110	7	2	1	5	0	0	0	0	1	0	0	0	1	1	1	0	1	0	3	0	0	39	3350	1	0	0	72
1024	56.62	2015	1	0	30	1	4	0	0	1	165	180	15	2	1	7	0	0	2	0	2	2	0	1	0	1	1	0	1	0	4	0	0	37	3555	1	0	0	96
3610	54.68	2020	1	1	31	1	2	0	0	1	141	163	22	2	0	3	0	2	0	0	0	0	0	0	0	1	0	0	1	0	2	0	0	37	2514	1	0	1	0
4654	48.06	2021	1	1	33	1	2	0	0	0	133	143	10	2	0	4	0	2	0	0	1	0	0	0	0	0	0	0	1	0	2	0	0	37	3210	1	0	1	0
1057	51.05	2015	1	0	37	1	3	0	0	1	104	124	20	2	1	5	1	1	0	2	0	2	0	0	0	0	0	0	1	0	3	0	0	39	3269	1	0	1	0
353	56.24	2013	1	4	31	1	3	0	0	1	122	131	9	2	0	8	0	0	0	0	2	2	0	0	0	0	0	0	1	0	3	0	1	36	2550	1	0	0	0
3452	57.39	2019	1	1	32	1	3	0	0	1	100	136	36	2	1	3	0	0	2	0	0	0	1	0	0	0	0	0	1	0	3	0	0	39	3779	1	0	1	0
3225	40.42	2019	1	1	38	1	2	0	0	1	70	100	30	2	1	4	1	2	2	0	0	0	0	0	0	0	1	0	1	0	2	0	0	39	3200	1	0	0	0
4677	48.36	2021	1	1	27	1	3	0	0	1	127	124	-4	0	1	4	0	0	0	0	0	0	0	0	0	0	0	0	1	0	3	0	0	37	3033	1	0	0	0
4103	60.97	2020	1	1	35	1	2	0	0	1	99	135	36	2	1	5	0	2	2	0	3	1	0	0	0	0	0	0	1	0	2	0	0	39	3039	1	0	1	4
3904	41.59	2020	1	0	25	1	2	0	0	1	123	142	19	2	0	4	0	0	0	0	2	0	0	0	0	0	0	0	1	0	2	0	0	38	4040	2	1	1	4
243	50.73	2013	1	0	26	1	2	0	0	1	136	164	28	2	0	4	0	0	0	1	0	0	0	0	0	0	0	0	1	0	2	0	0	39	2859	1	0	0	5
4210	42.45	2021	1	1	25	1	2	0	0	1	11	122	10	2	0	4	0	0	0	0	2	0	0	0	0	0	0	0	1	0	2	0	0	38	2630	1	0	0	6
2522	43.94	2018	1	0	34	1	4	0	0	0	86	122	36	2	1	3	0	0	0	1	0	2	0	0	0	0	0	0	1	0	2	1	0	39	4365	2	1	0	6
3908	42.7	2020	1	1	21	1	3	0	0	1	80	102	22	2	1	3	0	0	0	0	1	2	0	0	0	0	0	0	1	0	3	0	0	40	3470	1	0	1	12
658	63.43	2014	1	1	30	1	3	0	0	0	145	164	19	2	1	5	0	0	0	0	1	2	0	1	0	0	0	0	1	0	3	0	0	39	3628	1	0	0	12
3791	53.56	2020	1	0	21	1	2	0	0	1	129	138	9	2	0	3	0	0	0	0	2	0	0	0	0	0	0	0	1	0	2	0	0	39	3153	1	0	1	28
3678	57.85	2020	1	0	27	1	3	0	0	1	120	145	25	2	0	3	0	0	0	0	1	0	0	0	0	0	0	0	1	0	3	0	0	38	3449	1	0	1	0
532	62.01	2014	1	0	32	1	2	0	0	0	150	181	31	2	0	4	0	0	0	0	2	2	0	0	0	1	0	0	1	0	2	0	0	38	2954	1	0	1	0
3533	50.26	2020	1	1	28	1	4	0	0	0	126	138	12	2	1	6	1	0	0	0	3	0	0	1	0	1	0	0	1	0	4	1	0	38	3030	1	0	1	0
536	51.48	2014	1	1	20	1	3	0	0	0	116	136	20	2	1	6	1	0	0	2	2	2	0	0	0	1	0	0	1	0	3	1	0	37	3970	2	0	1	0
4214	40.6	2021	1	1	28	1	2	0	0	0	113	108	-5	0	0	3	0	0	0	0	2	0	0	0	1	0	0	0	1	0	2	0	0	37	2580	1	0	0	1
2305	60.57	2018	1	1	36	1	3	0	0	0	142	153	11	2	0	3	0	0	0	0	1	0	0	0	0	0	0	0	1	0	3	0	0	39	3728	1	0	0	2
4313	42.92	2021	1	0	36	1	4	0	0	0	107	117	10	2	1	7	1	0	0	0	3	1	0	1	1	0	0	0	1	0	4	0	0	37	3390	1	0	0	2
777	42.59	2014	1	0	25	1	2	0	0	0	95	117	22	2	0	4	0	0	0	0	0	0	0	0	0	0	0	0	1	0	2	0	0	40	4516	2	1	1	2
3597	40.96	2020	1	1	25	1	2	0	0	0	86	108	22	2	1	5	0	2	0	0	1	0	0	0	1	0	1	0	1	0	2	0	0	38	3809	1	0	1	4
2979	48.72	2019	1	1	25	1	2	0	0	0	132	128	-4	0	1	4	0	0	0	0	1	0	0	0	0	0	1	0	1	0	2	0	0	40	3610	1	0	0	0
787	56.83	2014	1	0	31	1	3	0	0	1	181	181	0	1	1	3	1	0	2	0	3	2	1	1	1	0	1	0	1	0	3	0	0	37	4370	2	1	0	30
4777	53.32	2021	1	4	29	1	6	0	0	0	120	126	6	1	0	14	1	0	2	0	2	2	0	0	0	0	1	0	1	0	6	0	0	39	3189	1	0	0	2
3535	40.23	2020	1	1	24	1	3	0	0	1	115	114	-1	0	1	6	0	0	0	0	2	2	0	0	0	0	0	0	1	0	3	0	0	38	3049	1	0	0	20
3631	56.49	2020	1	0	21	1	3	0	0	0	143	143	0	1	1	2	0	0	0	2	3	2	1	1	0	0	0	0	0	1	3	1	1	35	2239	1	0	0	0
4365	42.82	2021	1	0	25	1	2	0	0	1	104	116	14	2	1	3	0	0	0	0	1	0	0	0	0	0	0	0	0	1	2	0	1	35	2650	1	0	0	0
982	63.3	2015	1	1	22	1	5	0	0	1	135	156	21	2	1	6	0	2	0	0	1	0	0	0	0	0	0	0	0	1	5	0	0	39	4554	2	1	1	0
519	44.02	2014	1	1	19	1	2	0	0	1	113	120	7	2	0	4	0	0	0	0	0	0	0	0	0	0	0	0	0	1	2	0	0	41	2976	0	0	1	0
4595	50	2021	1	1	33	1	13	0	0	1	123	146	23	2	1	7	0	2	0	2	3	2	0	1	1	1	0	0	0	1	13	0	1	34	2434	1	0	0	0
4122	44.01	2020	1	0	31	1	5	0	0	1	127	136	9	2	1	4	0	2	0	2	2	2	0	0	0	0	0	0	1	1	5	1	0	37	2774	1	0	1	10
3612	61.4	2020	1	0	28	1	3	0	0	0	167	169	2	1	1	5	0	2	0	0	3	0	0	0	0	0	1	1	1	1	3	0	0	39	3824	1	0	0	0
3962	57.27	2020	1	2	36	1	2	0	0	1	123	140	17	2	0	3	0	0	0	0	0	0	0	0	0	0	0	0	1	1	2	0	0	40	3147	1	0	1	0
142	51.38	2013	1	1	36	1	7	0	0	0	127	147	20	2	0	10	1	0	0	0	0	2	0	0	0	1	0	0	1	1	7	1	1	34	2040	1	0	1	72
3887	59.75	2020	1	0	34	1	5	0	0	1	159	157	-2	0	0	4	1	0	0	0	2	2	0	0	0	1	0	0	1	1	5	0	1	34	1949	0	0	0	78
870	43.4	2015	1	0	37	1	39	0	0	1	68	95	27	2	0	3	1	0	0	0	1	0	0	0	0	0	0	0	1	1	39	0	1	34	2099	1	0	0	0
1844	58.74	2017	1	0	26	1	4	0	0	1	131	162	31	2	1	5	0	2	0	2	2	0	0	0	0	0	0	0	1	1	4	1	0	38	4010	2	1	1	0
2640	42.45	2018	1	1	27	1	6	0	0	0	99	126	27	2	1	4	0	0	0	0	1	0	0	0	0	0	0	0	1	1	6	0	0	39	4359	2	1	1	20
189	56.69	2013	1	0	24	1	5	0	0	1	154	165	11	2	1	8	1	2	0	2	0	1	0	0	0	1	0	0	1	1	5	0	0	37	3950	2	0	1	4
3360	46.77	2019	1	1	24	1	15	0	0	1	97	117	24	2	1	5	0	2	0	0	1	2	0	0	0	1	0	0	1	1	15	1	0	39	2874	1	0	1	24
3606	50	2020	1	0	35	1	5	0	0	0	126	149	23	2	1	5	0	0	0	0	0	0	0	0	0	1	1	0	1	1	5	1	0	40	3543	1	0	1	30
2174	57.3	2017	1	1	18	1	3	0	0	0	124	145	21	2	0	2	0	2	0	2	3	2	0	0	0	0	0	0	0	1	3	1	0	37	2173	0	0	0	0
2731	47.3	2018	1	1	23	1	5	0	0	1	112	117	5	1	0	10	0	0	0	0	0	2	0	0	0	0	1	0	1	1	5	0	1	36	2734	1	0	1	0
3685	64.71	2020	1	0	27	1	2	0	0	0	159	172	13	2	1	7	0	0	0	2	2	2	0	0	0	0	0	0	1	1	2	1	1	35	2899	1	0	0	0
1169	53.25	2015	1	0	28	1	2	0	0	1	157	162	5	1	0	3	1	0	2	0	2	0	1	0	0	0	0	0	1	1	2	1	0	37	2956	1	0	1	24
2346	66.25	2018	1	0	20	1	5	0	0	1	151	169	18	2	1	4	0	0	2	0	3	0	0	0	0	1	0	0	1	1	5	1	0	38	2760	1	0	0	0
1367	42.29	2016	1	0	27	1	5	0	0	0	104	122	18	2	1	6	0	0	0	0	0	2	0	0	1	0	0	0	1	1	5	1	0	37	3970	2	0	1	72
1371	51.95	2016	1	0	24	1	3	1	1	1	120	120	0	1	0	3	0	0	0	0	0	0	0	0	0	0	0	0	0	0	3	0	0	40	3456	1	0	1	2
2780	53.23	2018	1	1	21	1	3	1	1	1	149	168	19	2	0	3	0	0	0	0	2	0	0	0	0	0	0	0	0	0	3	0	0	38	3254	1	0	0	2
3044	55.67	2019	1	0	36	1	2	1	1	0	154	171	17	2	1	5	1	0	0	0	2	0	0	0	0	0	0	0	0	0	2	0	0	39	3229	1	0	0	2
2373	55.77	2018	1	0	20	1	2	1	1	0	127	138	11	2	0	3	0	1	0	0	1	0	0	0	0	0	0	0	0	0	2	0	0	39	3320	1	0	0	2
913	42.28	2015	1	1	32	1	2	1	1	0	106	122	16	2	0	3	0	0	0	0	2	1	0	0	0	0	0	0	0	0	2	0	0	38	3052	1	0	0	2
3297	42.34	2019	1	1	27	1	2	1	1	1	99	108	9	2	0	3	0	0	0	0	0	0	0	0	0	0	0	0	0	0	2	0	0	39	2780	0	0	1	2
835	50.57	2014	1	0	33	1	2	1	1	1	91	123	25	2	0	3	0	2	0	0	0	0	0	0	0	0	1	0	0	0	2	0	0	40	3914	1	0	0	6
230	42.89	2013	1	0	24	1	2	1	1	0	127	128	1	1	0	3	0	0	0	0	0	0	0	0	0	0	0	0	1	0	2	0	0	41	3908	1	0	0	1
3802	40.14	2020	1	0	27	1	2	1	1	0	115	119	4	1	0	3	0	0	0	0	0	0	0	0	0	0	0	0	1	0	2	0	0	39	3240	1	0	0	1
4468	50.64	2021	1	0	48	1	3	1	1	0	133	133	0	1	1	4	1	0	1	0	0	0	0	0	1	0	0	0	1	0	3	0	0	39	3219	1	0	0	1
4477	42.86	2021	1	0	33	1	2	1	1	0	102	120	18	2	0	3	0	0	0	0	0	0	0	0	0	0	0	0	1	0	2	0	0	39	4439	2	1	1	1
1815	43.16	2017	1	0	34	1	2	1	1	0	107	107	0	1	0	3	0	0	0	0	3	0	0	0	0	1	0	0	1	0	2	0	0	38	3379	1	0	1	2
3945	40.43	2020	1	4	20	1	2	1	1	1	76	93	17	2	0	2	0	0	0	0	0	0	0	0	0	1	0	0	1	0	2	0	0	39	3388	1	0	1	2
1938	51.65	2017	1	0	24	1	2	1	1	0	127	145	18	2	0	3	0	0	0	0	0	0	0	0	0	0	0	0	1	0	2	0	0	41	3756	1	0	0	2
1276	42.55	2015	1	0	31	1	2	1	1	1	104	112	8	2	0	4	0	1	2	0	0	0	0	0	0	0	0	0	1	0	2	0	0	39	3159	1	0	0	2
1471	40.37	2016	1	0	26	1	2	1	1	0	100	113	13	2	0	3	0	0	0	0	0	0	0	0	1	0	0	0	1	0	2	0	0	39	3337	1	0	0	2
618	41.18	2014	1	0	28	1	2	1	1	0	123	119	-4	0	0	4	0	0	0	0	0	0	0	0	0	0	0	0	1	0	2	0	0	39	3559	1	0	1	2
1635	61.46	2016	1	0	33	1	2	1	1	0	127	152	25	2	1	4	0	0	0	0	0	0	0	0	0	0	0	0	1	0	2	0	0	39	3980	1	0	1	3
4775	47.78	2021	1	0	20	1	2	1	1	1	122	123	1	1	0	3	0	0	2	0	0	0	0	0	0	0	0	0	1	0	2	0	0	39	3750	1	0	1	4
804	48.38	2014	1	1	22	1	2	1	1	0	128	140	12	2	0	3	0	2	0	0	0	2	0	0	0	0	0	0	1	0	2	0	0	37	2920	1	0	1	4
833	45.02	2014	1	0	28	1	2	1	1	0	115	131	20	2	0	3	0	2	0	0	0	0	1	0	0	1	1	0	1	0	2	0	0	38	3200	1	0	0	4
2803	54.02	2018	1	0	20	1	2	1	1	1	113	138	25	2	0	4	0	1	0	0	0	0	0	0	0	1	1	0	1	0	2	0	0	39	3460	1	0	0	4
1181	54.73	2015	1	0	25	1	2	1	1	0	98	141	43	2	0	3	0	0	2	0	0	0	0	0	0	0	0	0	1	0	2	0	0	37	3195	1	0	1	6
2566	40.35	2018	1	0	33	1	2	1	1	1	104	113	9	2	0	3	0	0	0	0	0	0	0	0	0	0	0	0	1	0	2	0	0	40	3295	1	0	0	1
997	41.18	2015	1	0	32	1	2	1	1	0	113	126	13	2	0	4	0	0	0	0	0	0	0	0	0	0	0	0	1	0	2	0	0	40	3481	1	0	0	1
2150	41.2	2017	1	0	24	1	2	1	1	0	94	108	14	2	0	3	0	0	0	0	0	0	0	0	0	0	0	0	1	0	2	0	0	40	3614	1	0	1	1
3713	50	2020	1	1	25	1	2	1	1	0	127	139	12	2	0	3	0	2	0	0	0	0	0	0	0	0	0	0	1	0	2	0	0	37	3189	1	0	0	1
2315	41.04	2018	1	0	28	1	2	1	1	0	110	118	8	2	0	3	0	0	0	0	3	0	0	0	0	0	0	0	1	0	2	0	0	37	3341	1	0	0	1
3131	58.58	2019	1	0	25	1	2	1	1	0	140	159	19	2	0	4	0	0	0	0	1	0	0	0	0	0	0	0	1	0	2	0	0	37	3280	1	0	1	1
1422	40.57	2016	1	0	29	1	2	1	1	0	92	103	11	2	0	3	0	0	0	0	1	1	0	0	0	0	0	0	1	0	2	0	0	40	3318	1	0	0	1
4314	40.41	2021	1	0	29	1	3	1	1	0	95	117	22	2	0	3	0	0	0	0	1	2	0	0	0	0	0	0	1	0	3	0	0	37	3244	1	0	1	1
132	56.37	2013	1	0	23	1	2	1	1	0	154	163	11	2	0	4	0	0	0	0	2	0	0	0	1	0	0	0	1	0	2	0	0	39	3940	1	0	1	1
1370	41.32	2016	1	0	28	1	2	1	1	0	79	116	37	2	0	3	0	2	0	0	1	0	0	0	1	0	0	0	1	0	2	0	0	40	3472	1	0	1	1
209	48.46	2013	1	1	21	1	2	1	1	1	98	120	22	2	0	3	0	0	0	0	0	0	0	0	0	1	0	0	1	0	2	0	0	38	3898	2	0	0	1
1896	40.34	2017	1	0	32	1	2	1	1	0	90	106	16	2	0	3	0	2	0	0	0	0	1	0	0	0	0	0	1	0	2	0	1	36	3600	2	0	1	1
566	41.67	2014	1	0	29	1	2	1	1	0	101	124	23	2	0	4	0	0	0	0	0	0	0	0	0	0	0	0	1	0	2	0	0	40	4243	2	1	1	1
2690	41.06	2018	1	1	21	1	3	1	1	0	99	104	5	1	0	3	0	0	0	0	0	0	0	0	0	0	0	0	1	0	3	0	0	40	3889	1	0	0	2
580	54.9	2014	1	0	36	1	3	1	1	0	145	147	2	1	1	5	1	0	0	0	2	0	0	0	0	1	0	0	1	0	3	0	0	39	3375	1	0	0	2
1468	53.15	2016	1	1	31	1	2	1	1	0	175	178	3	1	0	4	0	0	0	0	2	0	0	0	0	0	0	0	1	0	2	0	0	37	3676	2	0	0	2
3648	53.59	2020	1	1	27	1	2	1	1	1	145	150	5	1	1	5	0	0	0	1	3	0	0	0	0	0	0	0	1	0	2	0	0	39	2609	0	0	0	2
1252	40.03	2015	1	0	29	1	2	1	1	0	70	99	29	2	0	3	0	0	0	0	0	0	0	0	0	1	0	0	1	0	2	0	0	40	2882	1	0	0	2
897	42.52	2015	1	0	34	1	2	1	1	0	73	110	38	2	1	4	0	0	0	0	0	0	0	0	0	0	0	0	1	0	2	0	0	39	3204	1	0	1	2
3215	42.8	2019	1	0	28	1	2	1	1	0	88	108	20	2	0	4	0	0	0	0	0	0	0	0	0	0	0	0	1	0	2	0	0	39	3543	1	0	1	2
3967	45.19	2020	1	0	28	1	2	1	1	0	120	138	18	2	0	3	0	0	0	0	0	0	0	0	0	0	0	0	1	0	2	0	0	39	3409	1	0	0	2
631	45.64	2014	1	0	30	1	3	1	1	0	107	120	13	2	1	4	0	0	0	0	0	0	0	0	0	1	0	0	1	0	3	0	0	41	3475	1	0	0	2
622	48.73	2014	1	0	26	1	2	1	1	0	113	124	11	2	0	3	0	2	0	0	2	0	0	0	0	0	0	0	1	0	2	0	0	40	3828	1	0	1	2
4054	52.18	2020	1	1	21	1	2	1	1	1	125	138	13	2	0	3	0	2	0	0	1	0	0	0	0	0	0	0	1	0	2	0	0	39	2891	1	0	0	2
1347	42.57	2016	1	0	30	1	2	1	1	0	115	127	12	2	0	3	0	0	0	0	1	0	0	0	0	0	0	0	1	0	2	0	0	39	3718	1	0	0	2
3265	50.66	2019	1	0	28	1	2	1	1	1	99	125	26	2	0	4	0	2	0	0	1	0	0	0	0	0	0	0	1	0	2	0	0	38	3730	1	0	1	2
1714	41.86	2016	1	0	27	1	2	1	1	0	90	110	20	2	0	3	0	0	0	0	0	0	1	0	0	0	0	0	1	0	2	0	0	41	3528	1	0	1	2
2870	42.89	2019	1	1	30	1	2	1	1	1	91	103	12	2	0	4	0	0	0	0	0	0	0	0	1	0	0	0	1	0	2	0	0	40	3259	1	0	1	2
1366	50.92	2016	1	0	26	1	2	1	1	0	122	138	16	2	0	3	0	0	0	0	0	0	1	0	1	0	1	0	1	0	2	0	0	40	3635	1	0	0	2
3068	40.51	2019	1	2	23	1	2	1	1	0	88	108	20	2	0	4	0	2	0	0	0	0	0	0	0	0	1	0	1	0	2	0	0	40	3970	1	0	1	2
1754	48.82	2016	1	0	26	1	2	1	1	0	99	167	68	2	0	3	0	0	0	0	0	0	0	0	0	0	1	0	1	0	2	0	0	41	3665	1	0	0	2
1533	63.12	2016	1	0	25	1	2	1	1	0	167	188	21	2	0	4	0	0	0	0	0	0	0	0	0	0	1	0	1	0	2	0	0	40	3299	1	0	0	2
2161	44.85	2017	1	0	33	1	2	1	1	1	121	133	12	2	1	4	0	2	0	0	3	0	0	0	0	0	0	0	1	0	2	0	0	39	4319	2	1	1	2
1702	41.48	2016	1	0	37	1	2	1	1	0	86	116	30	2	0	3	1	2	0	0	1	0	0	0	0	0	0	0	1	0	2	0	0	40	2774	0	0	1	2
3238	50	2019	1	0	28	1	2	1	1	1	117	136	18	2	0	3	0	0	0	0	0	0	1	0	0	0	0	0	1	0	2	0	0	41	3614	1	0	0	2
1965	40.37	2017	1	0	25	1	2	1	1	0	97	113	16	2	0	3	0	0	0	0	0	0	0	0	0	0	0	0	1	0	2	0	0	40	3710	1	0	1	2
3390	53.25	2019	1	0	20	1	2	1	1	1	117	154	37	2	0	4	0	1	0	0	1	0	0	0	1	1	1	0	1	0	2	0	0	41	3288	1	0	1	2
741	41.32	2014	1	0	23	1	2	1	1	1	117	130	13	2	0	3	0	0	0	0	0	0	0	0	0	0	0	0	1	0	2	0	0	39	3238	1	0	0	4
1731	45.55	2016	1	0	26	1	2	1	1	0	85	116	31	2	0	3	0	0	0	0	0	0	0	0	0	1	0	0	1	0	2	0	0	40	3540	1	0	0	4
2945	55.42	2019	1	0	21	1	2	1	1	0	124	137	13	2	0	4	0	0	0	0	1	0	0	0	0	0	0	0	1	0	2	0	0	39	3779	1	0	1	4
2046	43.77	2017	1	0	24	1	3	1	1	0	102	119	17	2	1	5	0	0	0	0	1	0	1	0	0	0	0	0	1	0	3	0	0	39	3500	1	0	0	4
1758	59.26	2016	1	0	24	1	2	1	1	0	149	156	7	2	0	3	0	0	0	0	0	0	0	0	1	0	0	0	1	0	2	0	0	41	3492	1	0	1	4
1116	51.2	2015	1	0	34	1	3	1	1	0	129	148	18	2	1	3	0	0	0	0	2	0	0	1	1	0	0	0	1	0	3	1	0	39	4171	2	1	0	4
2258	50	2017	1	0	26	1	2	1	1	0	116	131	15	2	0	3	0	0	0	0	0	0	0	0	0	1	1	0	1	0	2	0	0	41	4270	2	1	0	4
507	45.75	2014	1	1	25	1	2	1	1	0	151	166	15	2	0	3	0	0	0	0	0	0	0	0	0	0	0	0	1	0	2	0	0	38	2444	0	0	0	4
2738	51.25	2018	1	0	30	1	3	1	1	0	127	139	12	2	1	4	0	0	0	0	0	0	0	0	0	1	0	0	1	0	3	0	0	41	4014	2	1	0	4
802	42.1	2014	1	1	28	1	2	1	1	0	111	127	16	2	0	4	0	0	0	0	0	2	0	0	0	0	1	1	1	0	2	0	0	39	3286	1	0	0	4
1718	43.27	2016	1	0	30	1	2	1	1	1	121	116	-4	0	0	3	0	0	0	0	0	0	0	0	0	0	0	0	1	0	2	0	0	40	3348	1	0	1	4
1377	41.18	2016	1	0	34	1	2	1	1	0	117	130	13	2	0	3	0	2	0	0	0	0	0	0	0	0	0	0	1	0	2	0	0	38	3713	1	0	1	5
1634	63.09	2016	1	0	26	1	3	1	1	0	142	156	14	2	1	4	0	0	0	0	0	0	0	1	0	0	0	0	1	0	3	0	0	41	3460	1	0	1	6
549	51.93	2014	1	0	26	1	2	1	1	0	154	173	19	2	1	3	0	0	0	0	1	0	0	0	0	0	0	0	1	0	2	0	0	37	2861	1	0	0	20
4375	62.74	2021	1	0	38	1	2	1	1	0	154	155	1	1	1	3	1	2	2	0	1	0	0	0	0	0	0	0	1	0	2	0	0	39	4130	2	1	1	1
3723	41.24	2020	1	0	38	1	2	1	1	0	99	112	13	2	1	4	1	2	0	0	0	0	0	0	0	1	0	0	1	0	2	0	0	39	3959	1	0	1	1
3787	43.09	2020	1	0	27	1	2	1	1	0	113	121	8	2	0	4	0	0	0	0	0	0	0	0	0	0	0	0	1	0	2	0	0	39	3657	1	0	0	1
1977	50.46	2017	1	0	30	1	2	1	1	0	136	148	12	2	0	3	0	0	0	0	0	0	0	0	0	0	0	0	1	0	2	0	0	40	3576	1	0	1	1
4348	51.9	2021	1	0	30	1	2	1	1	0	131	141	10	2	0	4	0	0	0	0	0	0	0	0	0	0	0	0	1	0	2	0	0	39	3800	1	0	1	1
1790	52.49	2017	1	1	25	1	3	1	1	1	122	130	8	2	0	4	0	0	0	0	0	0	0	0	0	0	0	0	1	0	3	0	0	40	3665	1	0	0	1
1957	66.66	2017	1	1	37	1	2	1	1	1	180	187	7	2	0	4	1	0	0	0	3	0	0	0	0	0	0	0	1	0	2	0	0	39	2891	1	0	0	1
4223	51.3	2021	1	0	31	1	2	1	1	0	123	135	12	2	0	4	0	2	0	0	1	0	0	0	0	0	0	0	1	0	2	0	0	39	3769	1	0	1	1
4182	41.66	2021	1	0	25	1	2	1	1	0	110	124	14	2	0	3	0	0	0	0	2	0	0	0	0	0	1	0	1	0	2	0	0	38	3620	1	0	0	1
4645	42.91	2021	1	4	24	1	3	1	1	0	77	113	36	2	0	3	0	0	0	0	0	1	0	0	0	0	1	1	1	0	2	0	0	40	4230	2	1	1	1
3418	52.31	2019	1	0	24	1	2	1	1	0	158	160	2	1	0	2	0	0	0	0	0	0	0	0	0	0	0	0	1	0	2	0	0	39	3187	1	0	0	2
3244	67.44	2019	1	0	29	1	3	1	1	0	208	213	5	1	1	4	0	0	0	0	3	0	0	0	0	0	0	0	1	0	3	0	0	38	3229	1	0	0	2
196	43.04	2013	1	1	20	1	2	1	1	1	116	126	10	2	0	4	0	2	0	0	0	0	0	0	0	0	0	0	1	0	2	0	0	40	3364	1	0	0	2
4012	44.93	2020	1	0	25	1	2	1	1	0	111	122	11	2	0	3	0	0	0	0	0	0	0	0	0	0	0	0	1	0	2	0	0	40	3699	1	0	0	2
3351	45.7	2019	1	0	25	1	2	1	1	1	103	117	14	2	0	3	0	2	0	0	0	0	0	0	0	0	0	0	1	0	2	0	0	39	3582	1	0	0	2
3789	53.09	2020	1	1	28	1	2	1	1	0	100	127	27	2	1	3	0	2	0	0	0	0	0	0	0	0	0	0	1	0	2	0	0	40	3879	1	0	0	2
1732	57.14	2016	1	0	26	1	2	1	1	0	149	160	11	2	1	4	0	2	0	0	0	0	0	0	0	0	0	0	1	0	2	0	0	39	3730	1	0	1	2
1860	50	2017	1	0	25	1	3	1	1	1	130	144	14	2	1	3	0	0	0	0	3	0	0	0	0	0	0	0	1	0	3	0	0	39	3578	1	0	0	2
2167	43.33	2017	1	0	31	1	2	1	1	0	122	129	7	2	0	4	0	0	0	0	1	0	0	0	0	0	0	0	1	0	2	0	0	37	3419	1	0	1	2
977	58.33	2015	1	0	28	1	2	1	1	0	133	154	21	2	0	3	0	0	0	0	1	0	1	0	0	1	0	0	1	0	2	0	0	39	3684	1	0	1	2
2291	59.44	2018	1	1	23	1	2	1	1	1	113	147	34	2	1	5	0	2	0	0	2	2	0	0	0	0	1	0	1	0	2	0	0	39	3742	1	0	1	2
1942	55.2	2017	1	0	24	1	2	1	1	0	147	155	8	2	0	4	0	0	2	0	0	0	0	0	0	0	0	0	1	0	2	0	0	38	3834	2	0	0	2
964	65.03	2015	1	0	23	1	2	1	1	0	156	166	10	2	0	5	0	0	0	0	1	0	0	0	0	0	0	0	1	0	2	0	0	39	4063	2	1	0	2
3129	44.58	2019	1	0	26	1	3	1	1	0	107	117	10	2	1	5	0	0	0	0	0	0	0	0	0	0	1	0	1	0	3	0	0	41	4060	2	1	0	2
3042	40.79	2019	1	0	27	1	3	1	1	0	81	101	20	2	1	5	0	0	0	0	0	0	0	0	0	0	0	0	1	0	3	0	0	40	3599	1	0	0	2
4587	51.37	2021	1	1	28	1	3	1	1	1	143	163	20	2	0	5	0	2	0	0	2	0	0	0	0	0	0	0	1	0	3	0	0	38	3250	1	0	0	2
3250	82.71	2019	1	1	34	1	2	1	1	1	213	225	12	2	0	5	0	0	0	0	2	2	0	1	0	1	1	1	1	0	2	0	0	39	3210	1	0	0	2
4224	44.61	2021	1	1	20	1	2	1	1	1	129	121	-8	0	0	3	0	0	0	0	0	0	0	0	0	1	1	0	1	0	2	0	0	39	3487	1	0	0	2
1186	54.65	2015	1	0	32	1	3	1	1	1	160	158	-2	0	0	4	0	0	2	0	0	0	0	0	0	1	1	0	1	0	3	0	0	39	3525	1	0	0	2
3527	49.22	2020	1	0	28	1	3	1	1	0	120	122	2	1	1	4	0	0	0	0	1	0	0	0	0	1	0	0	1	0	3	0	0	37	3360	1	0	0	3
1638	46.2	2016	1	0	29	1	2	1	1	0	136	133	-3	0	0	3	0	0	0	0	1	0	0	0	0	0	0	0	1	0	2	0	0	38	2937	1	0	0	3
2728	54.93	2018	1	0	20	1	3	1	1	0	145	145	0	1	0	4	0	0	0	0	1	0	0	0	0	0	0	0	1	0	3	0	0	41	3540	1	0	0	4
1490	50	2016	1	0	25	1	3	1	1	1	126	128	2	1	1	5	0	0	0	2	1	0	0	0	1	0	0	0	1	0	3	0	0	39	4190	2	1	1	4
577	44	2014	1	0	27	1	2	1	1	0	124	122	2	1	0	4	0	0	0	0	0	0	0	0	0	0	1	0	1	0	2	0	0	41	4406	2	1	1	4
1360	54.74	2016	1	0	30	1	2	1	1	0	138	140	2	1	1	4	0	0	0	2	0	0	1	0	0	0	0	0	1	0	2	0	0	39	4099	2	1	1	4
4174	41.97	2021	1	0	31	1	2	1	1	0	113	117	4	1	0	5	0	0	0	0	2	2	0	0	0	0	1	0	1	0	2	0	0	37	3379	1	0	0	4
3994	41.75	2020	1	0	32	1	2	1	1	0	105	113	8	2	0	3	0	2	0	0	0	0	0	0	0	0	0	0	1	0	2	0	0	38	3109	1	0	0	4
2790	50.71	2018	1	0	32	1	3	1	1	0	122	144	22	2	0	3	0	2	0	0	0	0	0	0	0	0	0	0	1	0	3	0	0	40	3511	1	0	1	4
2783	52.31	2018	1	0	36	1	3	1	1	0	102	138	36	2	1	4	1	0	0	0	0	0	0	1	0	0	0	0	1	0	3	1	0	39	4010	2	1	1	4
3903	44.06	2020	1	0	31	1	3	1	1	0	129	123	-6	0	1	5	0	0	2	0	0	0	0	0	0	0	0	0	1	0	3	0	0	39	3009	1	0	0	4
323	41.78	2013	1	0	30	1	2	1	1	0	86	100	14	2	1	5	0	0	0	0	0	0	0	0	0	0	0	0	1	0	2	0	0	39	4154	2	1	1	6
4009	53.12	2020	1	0	22	1	2	1	1	0	109	123	14	2	1	4	0	0	0	0	0	0	0	0	0	0	0	0	1	0	2	0	0	39	4010	2	1	1	6
3885	41.52	2020	1	1	27	1	4	1	1	1	102	105	3	1	1	4	0	0	2	0	2	2	1	0	0	0	1	0	1	0	4	1	0	37	2470	1	0	1	12
601	50.06	2014	1	1	19	1	3	1	1	1	86	112	26	2	1	4	0	0	1	0	0	0	0	0	1	0	1	0	1	0	3	0	0	40	3754	1	0	1	12
3184	50	2019	1	1	29	1	2	1	1	1	132	152	20	2	0	5	0	2	0	2	0	0	0	0	0	0	0	0	1	0	2	0	0	38	2990	1	0	0	1
4150	40.97	2021	1	0	35	1	3	1	1	0	89	102	13	2	0	4	1	0	0	0	2	0	0	0	0	0	0	0	1	0	3	0	0	39	3219	1	0	0	1
1383	42.61	2016	1	0	32	1	2	1	1	1	113	119	16	2	0	3	0	0	0	0	1	0	0	0	0	0	0	0	1	0	2	0	0	40	3430	1	0	0	1
1041	43.41	2015	1	0	28	1	2	1	1	0	95	114	19	2	0	4	0	0	0	0	0	0	0	0	0	1	1	1	1	0	2	0	0	39	3870	1	0	0	1
4162	44.08	2021	1	0	31	1	2	1	1	1	98	109	11	2	0	4	0	2	0	0	1	0	0	0	0	1	1	1	1	0	2	0	0	41	3972	1	0	0	1
3092	42.01	2019	1	1	24	1	2	1	1	1	81	94	13	2	0	3	0	0	0	0	0	1	0	0	0	1	1	0	1	0	2	0	0	37	2520	1	0	0	1
3029	56.97	2019	1	0	31	1	2	1	1	0	147	157	10	2	0	4	0	2	0	0	3	2	0	0	0	0	0	0	1	0	2	0	0	39	4139	2	1	1	1
2888	46.67	2019	1	0	36	1	2	1	1	0	118	139	21	2	0	4	1	2	1	0	0	1	0	0	0	0	0	0	1	0	2	0	1	35	2070	1	0	0	1
556	43.1	2014	1	0	19	1	2	1	1	1	113	117	4	1	0	2	0	0	0	0	0	0	0	0	0	0	0	0	1	0	2	0	0	40	3510	1	0	0	2
3786	53.59	2020	1	0	37	1	2	1	1	0	144	150	6	1	0	3	1	0	0	0	0	0	0	0	0	1	0	0	1	0	2	0	0	40	4040	2	1	0	2
953	40.91	2015	1	1	23	1	2	1	1	1	81	122	43	2	0	5	0	2	0	0	0	0	0	0	0	0	0	0	1	0	2	0	0	41	3379	1	0	1	2
2290	47.83	2018	1	1	27	1	2	1	1	0	104	122	18	2	0	4	0	0	0	0	2	0	0	0	0	0	0	0	1	0	2	0	0	38	3043	1	0	0	2
4490	42.27	2021	1	0	26	1	2	1	1	0	102	115	13	2	0	3	0	2	0	0	1	0	0	0	0	0	0	0	1	0	2	0	0	40	3760	1	0	1	2
3329	51.59	2019	1	1	27	1	2	1	1	1	164	140	24	2	0	5	0	0	0	0	2	1	0	1	1	0	1	0	1	0	2	0	0	37	3343	1	0	1	2
4781	45.73	2021	1	0	31	1	3	1	1	1	104	113	9	2	1	5	0	2	0	0	0	0	0	0	1	0	0	0	1	0	3	0	0	40	3379	1	0	1	2
3364	58.01	2019	1	1	24	1	4	1	1	1	120	139	39	2	0	5	0	0	0	0	0	2	0	0	1	1	1	1	1	0	4	0	0	37	3020	1	0	0	2
1322	43.49	2016	1	0	26	1	2	1	1	1	112	129	7	2	1	4	0	0	0	0	0	0	0	0	0	0	0	0	1	0	2	0	0	39	3259	1	0	1	2
4203	76	2021	1	0	27	1	2	1	1	1	208	201	-7	0	1	4	0	0	2	0	3	0	1	0	0	0	0	0	1	0	2	0	0	37	1939	0	0	0	2
3854	40.6	2020	1	0	27	1	2	1	1	1	86	100	14	2	0	4	0	0	0	0	0	0	0	0	0	0	0	0	1	0	2	0	0	39	2920	1	0	1	3
4076	40.24	2020	1	2	42	1	2	1	1	0	83	99	16	2	1	4	1	2	0	0	0	0	0	0	0	0	0	0	1	0	3	0	0	39	3119	1	0	1	4
1587	51.2	2016	1	0	22	1	3	1	1	1	104	127	23	2	1	4	0	0	0	0	0	0	0	0	0	0	0	0	1	0	3	0	0	39	3849	1	0	1	4
4085	52.31	2020	1	1	19	1	2	1	1	1	136	151	15	2	0	2	0	0	0	0	0	0	0	0	0	0	0	0	1	0	2	0	0	40	3189	1	0	1	4
944	62.55	2015	1	0	27	1	2	1	1	1	149	167	18	2	1	6	0	2	0	0	2	0	0	0	0	1	0	0	1	0	2	1	0	38	3658	1	0	1	4
4541	42.68	2021	1	0	30	1	3	1	1	0	117	131	14	2	1	6	0	0	0	0	0	2	0	0	0	0	0	0	1	0	3	0	0	39	3730	1	0	0	4
1636	41.34	2016	1	0	38	1	4	1	1	0	82	192	20	2	1	4	1	0	0	0	0	0	0	0	0	0	1	0	1	0	2	0	0	38	2920	1	0	1	4
4064	42.51	2020	1	0	27	1	2	1	1	0	81	108	27	2	0	3	0	0	0	0	0	2	0	0	0	0	0	0	1	0	2	0	0	40	2319	0	0	0	4
2759	43.59	2018	1	1	23	1	3	1	1	1	99	111	12	2	1	7	0	0	0	0	0	0	0	0	0	0	1	0	1	0	2	0	0	40	4010	2	1	1	5
735	41.33	2014	1	0	34	1	2	1	1	0	86	102	16	2	0	3	0	0	0	0	0	0	0	0	0	0	0	0	1	0	2	0	0	37	3070	1	0	0	6
2234	42.23	2017	1	0	28	1	3	1	1	0	123	129	6	1	1	3	0	0	0	0	1	2	0	0	0	0	0	0	1	0	3	1	0	37	2560	1	0	0	12
1846	45.6	2017	1	0	26	1	2	1	1	1	117	134	17	2	1	3	0	2	0	0	2	0	0	0	0	0	0	0	1	0	2	1	0	39	3659	1	0	1	12
4766	44.95	2021	1	0	24	1	3	1	1	1	118	134	16	2	0	3	0	0	0	0	2	0	0	0	1	1	0	0	1	0	3	0	0	39	3500	1	0	1	12
4434	50	2021	1	1	23	1	2	1	1	1	117	128	11	2	1	6	0	0	0	0	0	1	0	1	0	0	0	0	1	0	2	0	0	39	3572	1	0	0	1
2749	50	2018	1	1	36	1	4	1	1	0	81	111	30	2	1	4	1	2	2	0	0	0	0	0	0	0	0	0	1	0	4	0	0	37	3489	1	0	0	2
3784	40.5	2020	1	0	21	1	2	1	1	1	72	102	30	2	0	4	0	0	0	0	0	0	0	0	0	0	0	0	1	0	2	0	0	40	3910	1	0	1	1
896	55.76	2015	1	0	30	1	2	1	1	0	134	147	13	2	1	5	0	0	0	0	0	0	1	0	0	1	0	0	1	0	2	1	0	39	3938	1	0	1	1
2995	40.23	2019	1	0	31	1	3	1	1	0	74	94	20	2	1	4	0	0	0	0	0	1	0	0	0	0	0	0	1	0	3	0	0	39	3449	1	0	0	1
3744	52.46	2020	1	1	21	1	2	1	1	1	130	156	26	2	1	4	0	0	0	0	1	2	0	0	0	0	0	0	1	0	2	0	0	41	3100	1	0	0	1
1863	44.82	2017	1	0	29	1	2	1	1	0	120	125	5	1	0	3	0	0	0	0	0	0	0	0	0	0	0	0	1	0	2	0	0	38	3898	1	0	1	2
4305	53.55	2021	1	0	36	1	3	1	1	0	141	142	1	1	1	5	1	0	0	0	3	0	0	0	0	1	1	0	1	0	3	1	0	38	3559	1	0	0	2
934	42.06	2015	1	0	38	1	4	1	1	0	88	104	16	2	1	5	1	0	0	0	0	0	0	0	0	0	0	0	1	0	4	0	0	39	3650	1	0	1	2
1381	56.91	2016	1	1	30	1	4	1	1	0	129	155	26	2	1	6	0	2	0	0	1	0	0	0	0	0	0	0	1	0	4	0	0	40	3820	1	0	1	2
2126	46.46	2017	1	0	34	1	2	1	1	0	97	115	18	2	0	3	0	0	0	0	0	0	1	0	1	0	0	0	1	0	2	0	0	39	3570	1	0	1	2
4259	48.54	2021	1	0	31	1	2	1	1	0	114	140	26	2	0	4	0	2	0	0	2	0	0	0	0	0	1	1	1	0	2	0	0	39	3356	1	0	0	2
3830	50	2020	1	0	31	1	3	1	1	0	136	143	7	2	0	4	0	0	1	0	3	2	0	0	0	0	0	0	1	0	3	0	0	37	3629	2	0	0	2
3593	47.2	2020	1	2	20	1	2	1	1	1	99	124	25	2	0	3	0	0	0	0	0	0	0	0	0	0	0	0	1	0	2	0	0	40	3479	1	0	1	2
2681	43.26	2018	1	0	30	1	3	1	1	0	106	121	15	2	1	5	0	0	0	0	3	0	0	0	0	0	0	0	1	0	3	0	0	38	2990	1	0	1	2
2970	41.77	2019	1	0	34	1	3	1	1	0	92	113	21	2	1	4	0	0	0	0	0	2	0	0	0	0	0	0	1	0	3	0	0	37	3060	1	0	0	2
4359	53.52	2021	1	0	34	1	3	1	1	1	105	124	19	2	1	3	0	2	0	0	0	2	0	0	1	0	0	0	1	0	3	0	0	38	4099	2	1	0	2
4467	40.1	2021	1	0	29	1	3	1	1	1	116	116	0	1	0	3	0	0	0	0	0	0	0	0	1	0	0	0	1	0	3	0	0	39	3039	1	0	0	1
3522	47.19	2020	1	0	25	1	2	1	1	0	107	117	10	2	0	4	0	0	0	0	0	0	0	0	0	0	0	0	1	0	2	0	0	40	3240	1	0	1	1
2947	47.45	2019	1	0	25	1	2	1	1	0	113	133	20	2	1	7	0	0	0	0	0	0	0	0	0	0	1	0	1	0	2	0	0	40	3549	1	0	0	2
3286	41.18	2019	1	0	28	1	3	1	1	0	99	108	9	2	0	4	0	0	1	0	0	0	0	0	0	0	0	0	1	0	3	0	0	40	3769	1	0	1	2
3206	53.66	2019	1	0	38	1	3	1	1	1	131	128	-3	0	1	4	1	0	2	0	0	0	0	0	0	0	0	0	1	0	3	0	0	39	3426	1	0	1	2
2377	53.22	2018	1	1	23	1	3	1	1	1	145	158	14	2	1	4	0	2	0	0	2	0	0	0	0	0	1	0	1	0	3	0	0	39	3360	1	0	0	4
3008	41.66	2019	1	0	31	1	3	1	1	1	120	120	0	1	1	4	0	0	0	0	1	0	0	0	0	0	0	0	1	0	3	0	0	38	3940	2	0	0	1
3232	47.43	2019	1	0	35	1	3	1	1	0	120	129	9	2	1	5	1	0	0	0	0	1	0	0	0	0	0	0	1	0	3	0	0	39	4340	2	1	0	4
3140	40.77	2019	1	0	36	1	5	1	1	0	88	11	23	2	1	7	1	0	0	0	0	0	0	0	0	0	0	0	1	0	5	0	0	39	3339	1	0	0	4
3881	50.12	2020	1	0	37	1	3	1	1	1	123	123	0	1	0	4	1	0	0	0	1	0	0	0	0	0	0	0	1	0	3	0	0	40	4680	2	1	0	6
611	42.77	2014	1	0	33	1	4	1	1	1	114	114	0	1	0	5	0	0	0	0	0	0	0	0	0	1	0	0	0	1	4	0	0	39	3500	1	0	0	28
291	42.31	2013	1	0	29	1	9	1	1	0	113	118	5	1	1	5	0	0	0	0	0	2	0	0	1	0	0	0	1	1	9	1	0	38	2505	0	0	1	6
1945	50.78	2017	1	1	29	1	11	1	1	0	155	152	-3	0	0	6	0	0	0	0	0	0	0	0	0	0	0	0	1	1	11	1	1	34	2110	1	0	1	1
2645	42.1	2018	1	0	26	1	20	1	1	0	99	114	15	2	1	6	0	0	0	1	0	2	0	0	0	1	0	0	1	1	20	0	1	34	3049	2	0	1	24
4644	50.98	2021	1	0	31	1	10	1	1	0	130	134	4	1	1	7	0	0	0	2	0	2	0	0	0	0	0	0	1	1	10	1	1	34	2789	1	0	1	2
2488	72.78	2018	1	0	30	1	4	1	1	0	181	192	11	2	1	4	0	0	0	0	1	1	0	0	0	0	0	0	1	1	4	0	0	37	4719	2	1	0	4
4108	42.98	2020	1	0	22	1	4	1	1	0	95	106	11	2	0	6	0	0	0	0	1	2	0	0	0	0	1	1	1	1	4	0	1	34	2110	1	0	0	24
3046	54.59	2019	1	0	25	1	8	1	1	0	162	162	0	1	1	12	0	0	2	0	2	2	0	0	0	0	0	0	1	1	8	0	1	34	2770	2	0	0	26
885	56.08	2015	1	0	41	1	3	1	1	0	139	152	13	2	0	3	1	0	0	0	2	0	1	0	0	0	0	0	1	1	3	0	0	37	2934	1	0	1	1
3142	41.45	2019	1	0	27	1	2	1	1	0	99	106	7	2	0	4	0	0	2	0	0	0	0	0	0	1	0	0	1	1	2	0	0	38	3517	1	0	0	2
3742	55.04	2020	1	0	36	1	9	1	1	0	122	136	14	2	1	12	1	2	0	2	1	1	0	0	0	1	0	0	1	1	9	0	1	36	3543	2	0	0	4
2399	45.46	2018	1	0	28	1	3	1	1	0	90	135	45	2	1	5	0	2	0	0	1	0	0	0	0	0	0	0	1	1	3	0	0	38	3790	1	0	1	12
2349	49.32	2018	1	0	30	1	16	1	1	0	133	151	18	2	1	4	0	0	0	0	3	1	0	0	0	0	0	0	1	1	16	1	0	37	3790	2	0	0	48
1560	50	2016	1	0	23	1	41	1	1	1	122	135	13	2	0	6	0	0	0	0	2	2	0	0	0	0	0	0	1	1	41	0	1	34	2463	1	0	1	60
2923	65.07	2019	1	0	28	1	3	1	1	1	147	177	30	2	1	5	0	0	0	0	1	0	1	0	0	0	0	0	1	1	3	0	0	38	3849	2	0	0	2
3166	41.37	2019	1	0	21	1	10	1	1	0	108	138	30	2	0	3	0	0	0	0	0	1	0	0	0	0	1	1	1	1	10	0	0	37	3959	2	0	1	6
3495	41.82	2020	1	0	21	1	23	1	1	0	81	107	26	2	1	5	0	0	0	0	0	2	0	0	0	0	0	0	1	1	23	1	1	34	2120	1	0	1	72
3037	41.34	2019	1	0	21	1	2	1	1	1	107	116	9	2	0	4	0	0	0	0	0	0	0	0	0	0	1	0	1	1	2	0	0	40	4549	2	1	1	1
4414	44.6	2021	1	0	36	1	5	1	1	1	119	136	18	2	1	4	1	0	1	0	0	2	1	0	0	1	0	0	1	1	5	1	1	34	2220	1	0	0	2
1666	50.95	2016	1	0	26	1	4	1	1	0	113	134	21	2	1	4	0	0	0	0	1	0	0	0	0	1	0	0	1	1	4	0	0	40	4092	2	1	0	47
2918	59.52	2019	1	0	26	1	7	1	1	0	136	172	36	2	1	4	0	0	0	0	0	0	0	0	0	0	0	0	1	1	7	1	0	37	2010	0	0	1	24
432	41.96	2013	1	0	28	1	4	2	1	0	106	121	15	2	1	4	0	0	0	0	0	0	0	0	0	1	0	0	0	0	4	0	0	39	3464	1	0	1	3
335	44.61	2013	1	0	31	1	3	2	1	0	86	116	30	2	1	4	0	0	0	0	0	0	0	0	0	0	0	0	0	0	3	0	0	40	3855	1	0	0	12
1133	43.53	2015	1	1	26	1	2	2	1	1	102	126	24	2	0	3	0	0	0	2	0	0	0	0	0	0	0	0	0	0	2	0	0	39	3238	1	0	0	1
1259	57.31	2015	1	1	20	1	3	2	1	1	97	149	52	2	1	5	0	2	2	0	1	0	0	0	0	1	0	0	0	0	3	0	0	39	3030	1	0	1	4
1834	43.94	2017	1	1	29	1	2	2	1	0	86	118	32	2	0	3	0	0	0	0	3	0	0	0	0	0	0	0	0	0	2	0	0	39	2719	0	0	1	4
3505	75.86	2020	1	0	31	1	2	2	1	0	191	214	23	2	1	5	0	2	0	2	3	0	0	1	1	0	0	0	0	0	2	0	0	37	4200	2	1	1	6
211	58.29	2013	1	1	23	1	2	2	1	1	145	149	4	1	0	4	0	0	0	0	2	0	0	0	0	0	0	0	1	0	2	0	0	38	3885	2	0	0	2
579	40.15	2014	1	0	25	1	2	2	1	1	86	123	37	2	0	5	0	2	0	0	0	0	0	0	0	0	0	0	1	0	2	0	0	39	3737	1	0	1	2
158	56.37	2013	1	1	39	1	2	2	1	0	140	167	37	2	0	4	1	0	0	0	0	0	0	0	0	0	0	0	1	0	2	0	0	37	3308	1	0	0	1
215	54.32	2013	1	0	41	1	2	2	1	1	129	152	23	2	0	4	1	0	0	2	2	0	0	0	0	0	0	0	1	0	2	0	0	38	3695	1	0	0	6
1699	43.28	2016	1	2	20	1	3	2	1	1	86	118	32	2	0	5	0	0	0	0	1	0	0	0	0	0	0	0	1	0	4	0	0	39	3940	1	0	0	4
320	52.93	2013	1	0	28	1	2	2	1	0	106	127	21	2	0	3	0	0	0	0	1	0	0	0	0	1	0	0	1	0	2	0	0	38	3398	1	0	0	12
403	52.8	2013	1	0	21	1	3	2	1	0	136	148	12	2	0	3	0	2	2	0	2	2	0	0	0	0	0	0	1	0	3	0	0	37	2886	1	0	0	30
473	53.51	2013	1	1	22	1	3	2	1	1	99	124	25	2	1	4	0	2	0	1	2	2	0	0	0	1	0	0	1	0	3	0	0	39	3855	1	0	0	28
213	44.1	2013	1	0	40	1	4	2	1	0	109	120	11	2	1	6	1	0	2	0	3	2	0	0	0	0	0	0	1	0	4	0	0	39	3070	1	0	1	4
277	41.42	2013	1	0	27	1	12	2	1	0	108	115	7	2	1	7	0	0	0	0	0	0	0	0	1	0	0	0	1	0	12	1	1	34	2240	1	0	0	28
4005	40.97	2020	1	1	22	1	2	2	1	0	66	101	35	2	0	4	0	0	0	0	1	0	0	0	0	0	1	0	1	0	2	0	0	38	2690	1	0	0	32
337	40.3	2013	1	2	21	1	1	2	1	1	117	115	-2	0	0	3	0	0	0	0	0	0	0	0	0	0	0	0	1	0	1	0	0	41	2999	0	0	1	12
451	40	2013	1	0	23	1	4	2	1	0	119	119	0	1	1	5	0	0	0	0	0	0	0	0	0	0	0	0	1	0	4	1	0	39	3305	1	0	1	4
2781	52.79	2018	1	1	29	1	4	2	1	0	135	137	2	1	1	4	0	0	0	2	0	0	0	0	0	0	0	0	1	0	4	0	0	37	2880	1	0	0	2
4149	52.01	2021	1	0	20	1	2	2	1	1	134	137	3	1	1	3	0	0	0	0	2	0	0	0	0	0	0	0	1	0	2	0	0	38	3119	1	0	1	2
749	50.11	2014	1	0	23	1	2	2	1	1	142	145	3	1	0	16	0	0	0	0	2	1	0	0	0	0	0	0	1	0	2	0	1	35	2345	1	0	0	4
790	52.4	2014	1	4	31	1	3	2	1	0	161	161	0	1	1	5	0	0	0	0	0	0	1	1	0	1	0	0	1	0	3	0	0	40	3587	1	0	1	2
667	41.18	2014	1	0	34	1	2	2	1	0	88	108	20	2	0	3	0	2	0	0	0	0	0	0	0	0	0	0	1	0	2	0	0	39	3443	1	0	1	1
1242	44.09	2015	1	0	25	1	2	2	1	0	95	116	21	2	0	3	0	0	0	0	0	0	0	0	0	0	0	0	1	0	2	0	0	39	3735	1	0	1	4
1311	46.35	2015	1	1	24	1	2	2	1	1	111	134	23	2	0	3	0	0	0	0	0	0	0	0	0	0	0	0	1	0	2	0	0	37	3204	1	0	1	2
1679	48.45	2016	1	1	20	1	2	2	1	1	95	103	8	2	0	3	0	2	0	0	0	0	0	0	0	1	0	0	1	0	2	0	0	37	2806	1	0	0	6
2108	53.14	2017	1	0	36	1	3	2	1	0	136	149	13	2	0	4	1	0	0	0	0	0	0	0	0	0	0	0	1	0	3	0	0	37	2798	1	0	1	4
482	53.53	2014	1	0	35	1	3	2	1	1	130	141	11	2	0	4	1	0	0	0	0	0	0	0	0	0	0	0	1	0	3	0	0	39	3640	1	0	0	2
1527	54.42	2016	1	1	23	1	2	2	1	1	136	148	12	2	0	3	0	0	0	0	0	0	0	0	0	1	0	0	1	0	2	0	0	40	3599	1	0	1	4
2514	48.41	2018	1	0	20	1	2	2	1	0	116	128	12	2	0	4	0	0	1	0	2	0	0	0	0	0	0	0	1	0	2	0	0	38	3039	1	0	0	1
145	60.23	2013	1	2	33	1	4	2	1	0	161	169	8	2	1	6	0	0	0	2	2	0	0	0	0	0	0	0	1	0	4	1	0	37	3035	1	0	0	6
4098	54.23	2020	1	0	25	1	2	2	1	0	106	130	24	2	0	3	0	0	0	0	3	0	0	0	0	0	0	0	1	0	2	1	1	36	3068	1	0	0	4
846	46.18	2014	1	4	24	1	2	2	1	1	114	129	15	2	0	3	0	2	0	0	3	0	0	0	0	0	0	0	1	0	2	0	0	39	3843	1	0	1	4
2934	59.37	2019	1	0	27	1	2	2	1	1	127	137	10	2	0	4	0	1	2	0	1	0	0	0	0	0	0	0	1	0	2	0	0	37	2889	1	0	1	1
2135	45.42	2017	1	1	30	1	2	2	1	0	121	131	10	2	0	5	0	0	0	0	1	0	0	0	0	0	0	0	1	0	2	1	0	38	2880	1	0	1	4
610	40.23	2014	1	0	34	1	2	2	1	0	77	99	22	2	1	3	0	0	0	1	0	0	0	0	0	0	0	0	1	0	2	1	0	38	3652	1	0	0	4
3332	44.46	2019	1	1	29	1	2	2	1	1	104	113	9	2	0	4	0	0	0	0	0	0	0	0	0	0	0	0	1	0	2	0	0	40	3589	1	0	1	4
4361	51.96	2021	1	1	23	1	2	2	1	1	89	125	36	2	0	3	0	0	1	0	0	1	0	0	0	0	0	0	1	0	2	1	0	38	3950	1	0	1	12
685	55.39	2014	1	0	25	1	2	2	1	1	147	155	8	2	0	3	0	0	0	0	1	1	0	0	0	0	0	0	1	0	2	0	0	37	3140	1	0	1	4
375	52.67	2013	1	1	22	1	4	2	1	1	122	136	16	2	1	5	0	0	0	0	0	2	0	0	0	0	0	0	1	0	4	0	0	37	2569	1	0	1	12
410	57.31	2013	1	0	29	1	5	2	1	1	136	166	30	2	1	7	0	0	0	0	0	2	0	0	0	0	0	0	1	0	5	1	0	39	3295	1	0	0	28
397	46.35	2013	1	1	23	1	3	2	1	1	108	146	38	2	1	7	0	0	0	0	3	2	0	0	0	0	0	0	1	0	3	0	1	36	2389	1	0	0	4
2128	52	2017	1	0	35	1	2	2	1	0	139	153	14	2	0	3	1	0	0	0	1	0	0	1	1	1	0	0	1	0	2	0	0	38	3346	1	0	1	2
1499	41.05	2016	1	0	26	1	2	2	1	0	103	126	23	2	0	3	0	0	1	0	0	0	0	0	0	0	1	0	1	0	2	1	0	38	3502	1	0	0	2
1465	54.68	2016	1	1	20	1	3	2	1	1	120	127	7	2	1	4	0	2	0	0	1	0	0	0	0	0	1	0	1	0	3	0	0	39	3500	1	0	1	2
1353	43.48	2016	1	0	25	1	2	2	1	0	95	104	9	2	0	3	0	2	1	0	0	0	0	0	0	0	1	1	1	0	2	0	0	37	3036	1	0	0	6
512	44.3	2014	1	0	31	1	3	2	1	0	91	113	12	2	1	5	0	0	0	0	0	1	0	0	0	0	0	0	1	0	3	1	0	37	3628	2	0	0	24
1818	50	2017	1	0	34	1	2	2	1	0	104	127	23	2	1	3	0	0	0	0	0	0	0	0	0	0	0	0	1	0	2	0	0	39	4689	2	1	1	2
2248	50	2017	1	0	34	1	2	2	1	0	106	127	21	2	0	3	0	0	0	0	0	0	0	0	0	0	0	0	1	0	2	0	0	40	4279	2	1	0	6
4166	51.65	2021	1	0	26	1	3	2	1	1	72	145	73	2	1	3	0	1	0	0	0	0	0	0	0	0	0	0	1	0	3	0	0	39	4190	2	1	0	1
567	56.58	2014	1	1	25	1	3	2	1	1	158	168	10	2	1	3	0	2	0	0	2	0	0	0	0	0	0	0	1	0	3	0	0	39	4365	2	1	0	1
207	45.53	2013	1	0	28	1	2	2	1	0	136	156	20	2	0	3	0	0	0	0	0	2	0	0	0	0	0	0	1	0	2	0	0	40	4195	2	1	1	20
1473	65.63	2016	1	0	27	1	2	2	1	1	185	198	13	2	0	4	0	0	0	0	1	1	0	1	0	1	0	0	1	0	2	1	0	37	4046	2	1	0	4
2779	42.21	2018	1	0	32	1	6	2	1	0	92	111	18	2	1	8	0	0	0	0	1	0	0	0	0	0	1	0	1	0	6	0	0	41	4219	2	1	0	44
2417	50.01	2018	1	0	31	1	3	2	1	1	126	136	10	2	1	5	0	2	0	0	0	0	0	0	0	0	0	0	1	0	3	0	0	39	3079	1	0	1	28
2814	51.69	2018	1	0	19	1	4	2	1	0	112	145	33	2	0	6	0	0	1	0	0	2	0	0	0	0	0	0	1	0	4	1	1	36	3589	2	0	0	2
4691	40.32	2021	1	0	27	1	3	2	1	0	117	106	-12	0	0	3	0	0	0	0	1	0	0	0	0	0	0	0	1	0	2	0	1	35	2810	1	0	0	2
1813	44.11	2017	1	0	26	1	2	2	1	0	113	171	4	1	0	4	0	0	0	0	1	0	0	0	0	0	0	0	1	0	2	1	0	38	3030	1	0	1	2
2851	44.99	2018	1	0	26	1	2	2	1	1	110	111	1	1	0	3	0	0	0	0	0	0	1	0	0	0	0	0	1	0	2	0	0	39	2859	1	0	0	4
4010	46.2	2020	1	1	21	1	2	2	1	1	124	124	0	1	0	3	0	2	0	0	0	0	0	0	0	0	1	1	1	0	2	0	0	39	3460	1	0	1	3
663	57.08	2014	1	0	36	1	3	2	1	1	149	155	6	1	1	5	1	0	0	0	0	0	0	0	1	1	1	0	1	0	3	0	0	39	3726	1	0	0	28
3654	56.15	2020	1	0	27	1	3	2	1	1	138	143	5	1	0	4	0	2	2	0	2	2	0	0	0	0	0	0	1	0	3	0	0	37	2998	1	0	0	1
3840	40.04	2020	1	1	32	1	2	2	1	1	77	103	26	2	1	3	0	0	0	0	0	0	0	0	0	0	0	0	1	0	2	0	0	39	3680	1	0	1	6
1413	41.05	2016	1	0	28	1	2	2	1	1	90	122	32	2	0	3	0	0	0	0	0	0	0	0	0	0	0	0	1	0	2	0	0	39	2916	1	0	1	1
860	42.17	2014	1	0	23	1	3	2	1	0	99	107	8	2	1	4	0	0	0	0	0	0	0	0	0	0	0	0	1	0	3	0	0	39	3345	1	0	0	6
1691	43.93	2016	1	0	25	1	3	2	1	0	88	119	31	2	0	4	0	0	0	0	0	0	0	0	0	0	0	0	1	0	3	0	0	39	3011	1	0	0	2
2771	45.73	2018	1	1	24	1	3	2	1	0	86	113	27	2	1	4	0	2	0	0	0	0	0	0	0	0	0	0	1	0	3	0	0	37	3390	1	0	0	6
1050	47.01	2015	1	1	20	1	2	2	1	1	110	127	17	2	0	4	0	0	0	0	0	0	0	0	0	0	0	0	1	0	2	0	0	39	2990	1	0	1	2
3507	47.14	2020	1	1	27	1	3	2	1	0	127	137	10	2	0	3	0	2	0	0	0	0	0	0	0	0	0	0	1	0	3	0	0	40	2920	1	0	1	28
812	48.9	2014	1	0	32	1	4	2	1	0	99	129	30	2	1	5	0	2	0	0	0	0	0	0	0	0	0	0	1	0	4	0	0	40	3710	1	0	1	2
1712	50	2016	1	0	29	1	4	2	1	0	112	119	7	2	1	6	0	0	0	0	0	0	0	0	0	0	0	0	1	0	4	0	0	38	3100	1	0	1	6
2774	51.26	2018	1	0	26	1	3	2	1	0	134	144	10	2	1	4	0	0	0	0	0	0	0	0	0	0	0	0	1	0	2	0	0	40	3409	1	0	0	12
693	58.24	2014	1	0	29	1	3	2	1	0	149	158	9	2	1	3	0	0	0	0	0	0	0	0	0	0	0	0	1	0	3	0	0	38	2565	1	0	0	12
3937	45.31	2020	1	1	25	1	2	2	1	1	124	135	11	2	0	4	0	0	0	0	2	0	0	0	0	0	0	0	1	0	2	0	0	37	2721	1	0	1	2
2027	42.5	2017	1	0	32	1	2	2	1	0	100	115	15	2	0	4	0	0	0	0	3	0	0	0	0	0	0	0	1	0	2	0	0	39	3100	1	0	1	2
714	43.93	2014	1	0	28	1	3	2	1	0	109	119	10	2	1	4	0	0	0	0	1	0	0	0	0	0	0	0	1	0	3	1	0	38	3164	1	0	1	6
3284	46	2019	1	0	27	1	3	2	1	0	109	121	12	2	1	5	0	0	0	0	1	0	0	0	0	1	0	0	1	0	3	0	0	40	3950	1	0	1	2
3025	50	2019	1	4	30	1	2	2	1	1	130	143	13	2	0	3	0	0	0	0	1	0	0	0	0	0	0	0	1	0	2	0	0	38	3140	1	0	1	2
1382	61.31	2016	1	1	24	1	3	2	1	1	127	147	20	2	1	4	0	0	0	2	1	0	0	0	0	1	0	0	1	0	3	1	0	37	3149	1	0	1	28
4639	40.72	2021	1	0	30	1	3	2	1	0	90	117	27	2	1	3	0	0	0	0	0	2	0	0	0	0	0	0	1	0	3	0	0	39	3750	1	0	0	2
3596	43.27	2020	1	0	31	1	2	2	1	0	81	117	35	2	0	3	0	0	0	0	0	2	0	0	0	0	0	0	1	0	2	0	0	39	3999	1	0	0	2
3804	41.61	2020	1	0	34	1	3	2	1	0	122	131	9	2	1	4	0	0	0	0	0	0	1	0	0	0	0	0	1	0	3	0	0	39	3669	1	0	0	2
4605	56.58	2021	1	0	30	1	2	2	1	1	138	154	16	2	0	4	0	2	2	0	2	0	1	0	0	0	0	0	1	0	2	0	0	38	3800	1	0	1	4
649	92	2014	1	0	28	1	3	2	1	1	270	305	35	2	1	4	0	2	0	0	3	0	0	1	0	1	0	0	1	0	3	0	0	37	3629	1	0	1	72
3929	51.26	2020	1	1	25	1	3	2	1	1	115	133	18	2	1	4	0	2	0	0	1	2	0	1	0	0	0	0	1	0	3	0	0	39	3510	1	0	0	2
3399	47.89	2019	1	0	29	1	2	2	1	1	228	127	9	2	0	4	0	0	0	0	0	0	0	0	1	1	0	0	1	0	2	0	0	39	3820	1	0	1	2
1202	52.7	2015	1	1	34	1	3	2	1	1	131	161	30	2	1	5	0	2	0	0	3	0	0	0	0	0	1	0	1	0	3	0	0	38	3546	1	0	0	12
4177	51.36	2021	1	1	19	1	2	2	1	1	120	140	20	2	1	4	0	0	0	0	1	2	0	0	0	1	1	0	1	0	2	0	0	37	2470	1	0	0	12
2034	40.57	2017	1	0	20	1	2	2	1	0	79	103	24	2	0	3	0	0	0	0	0	0	0	0	1	1	1	0	1	0	2	0	0	40	3572	1	0	1	2
2264	42.16	2017	1	0	31	1	2	2	1	1	84	99	15	2	0	3	0	0	0	0	0	0	0	0	0	0	1	0	1	0	2	0	0	40	3231	1	0	0	4
2095	55.39	2017	1	0	21	1	3	2	1	0	104	120	16	2	1	4	0	0	1	0	0	0	0	0	0	0	0	0	1	0	3	1	1	34	3119	2	0	0	12
4590	60.93	2021	1	0	25	1	3	2	1	0	148	176	28	2	0	4	0	0	0	2	2	2	0	0	0	0	0	0	1	0	3	1	0	37	3650	2	0	0	6
3523	66.58	2020	1	0	34	1	2	2	1	1	195	210	15	2	1	3	0	0	0	0	1	0	0	0	0	1	0	0	1	0	2	1	0	39	5100	2	1	1	2
1715	50.07	2016	1	0	29	1	2	2	1	0	104	120	16	2	0	4	0	0	0	0	0	0	0	0	0	0	0	0	1	0	2	0	0	40	4280	2	1	1	2
681	54.74	2014	1	0	30	1	3	2	1	0	145	153	8	2	1	4	0	0	0	0	0	0	0	0	0	0	0	0	1	0	3	0	0	39	4128	2	1	0	4
3592	51.39	2020	1	0	38	1	2	2	1	0	131	153	22	2	1	3	1	2	0	0	3	0	0	0	0	0	0	0	1	0	2	0	0	37	4014	2	1	1	1
2951	41.97	2019	1	0	28	1	2	2	1	1	99	117	18	2	0	4	0	0	0	0	1	0	0	0	0	1	0	0	1	0	2	1	0	37	4080	2	1	1	48
620	48.86	2014	1	1	28	1	3	2	1	0	113	137	24	2	1	4	0	2	0	0	1	0	0	0	0	1	0	0	1	0	3	1	0	38	4120	2	1	1	2
3237	50	2019	1	0	31	1	3	2	1	0	113	128	15	2	1	5	0	0	0	0	3	0	0	0	0	0	1	0	1	0	3	0	0	39	4630	2	1	0	6
988	51.67	2015	1	0	28	1	2	2	1	0	138	145	7	2	0	4	0	1	0	0	0	0	0	0	0	0	1	0	1	0	2	0	0	37	4025	2	1	0	1
1562	43.9	2016	1	0	27	1	3	2	1	0	97	108	11	2	1	5	0	2	0	0	1	0	0	0	0	0	0	0	1	0	3	0	0	38	2580	0	0	1	4
3809	50	2020	1	0	28	1	2	2	1	1	126	135	9	2	1	5	0	1	0	0	0	0	0	0	0	1	0	0	1	0	2	0	0	39	3559	1	0	1	2
2277	40.25	2017	1	1	18	1	3	2	1	1	66	96	30	2	1	4	0	0	0	0	0	0	0	0	0	1	1	0	1	0	3	0	0	40	3629	1	0	0	8
1927	50.16	2017	1	0	33	1	3	2	1	0	130	141	11	2	1	3	0	0	0	0	1	0	0	0	0	0	0	0	1	0	3	0	0	39	4700	2	1	0	36
775	52.88	2014	1	0	30	1	3	2	1	0	179	176	-3	0	1	5	0	0	0	0	3	0	0	0	0	0	0	0	1	0	3	0	0	40	3940	1	0	1	48
4686	48.71	2021	1	1	36	1	2	2	1	0	130	124	-6	0	1	4	1	0	2	0	2	0	1	0	0	0	0	0	1	0	2	0	0	38	3350	1	0	1	2
3941	41.32	2020	1	1	21	1	3	2	1	1	112	112	0	1	0	3	0	2	0	0	1	0	0	0	0	0	0	0	1	0	3	0	0	40	3259	1	0	0	2
2503	50	2018	1	0	30	1	3	2	1	0	150	156	6	1	0	4	0	0	0	0	2	1	0	0	0	0	0	0	1	0	3	0	0	37	3849	2	0	1	1
2626	43.1	2018	1	0	31	1	2	2	1	0	130	135	5	1	0	4	0	0	0	0	0	0	0	0	0	0	0	0	1	0	2	0	0	40	4160	2	1	1	2
3502	56.3	2020	1	0	27	1	3	2	1	1	148	148	0	1	1	5	0	2	0	0	0	0	0	0	0	0	0	0	1	0	3	0	0	39	3400	1	0	0	2
2425	55.8	2018	1	1	35	1	3	2	1	1	136	142	6	1	1	4	1	0	0	0	1	0	0	0	0	1	0	0	1	0	3	0	0	39	3005	1	0	1	2
1999	42.03	2017	1	0	33	1	2	2	1	1	86	111	25	2	0	4	0	0	0	0	0	0	0	0	0	0	0	0	1	0	2	0	0	41	2914	1	0	0	2
2727	42.27	2018	1	0	24	1	2	2	1	1	101	115	15	2	0	3	0	0	0	0	0	0	0	0	0	0	0	0	1	0	2	0	0	38	3600	1	0	1	20
1122	41.99	2015	1	1	19	1	2	2	1	0	88	97	9	2	0	3	0	2	0	0	1	0	0	0	0	0	0	0	1	0	2	0	0	39	3616	1	0	1	4
3211	43.23	2019	1	0	29	1	5	2	1	0	108	125	17	2	0	6	0	0	0	0	2	2	0	0	0	0	0	0	1	0	5	0	0	37	2290	1	0	0	4
3630	65.38	2020	1	0	27	1	3	2	1	1	141	156	55	2	1	4	0	2	0	0	2	2	0	0	0	0	0	0	1	0	3	1	0	37	2880	1	0	1	6
3576	42.05	2020	1	0	35	1	2	2	1	0	99	111	12	2	0	4	1	0	0	0	3	2	0	0	0	1	0	0	1	0	2	0	0	37	3280	1	0	0	2
4698	40.78	2021	1	1	22	1	4	2	1	0	86	101	15	2	1	5	0	2	1	0	3	2	0	0	0	0	0	0	1	0	4	0	0	38	2999	1	0	1	4
1603	44.95	2016	1	0	32	1	2	2	1	1	105	118	13	2	0	3	0	2	1	0	0	2	1	0	0	0	0	0	1	0	2	0	0	37	2440	1	0	0	2
2396	42.29	2018	1	0	32	1	2	2	1	0	99	122	23	2	0	4	0	0	0	0	0	0	0	0	0	0	1	0	1	0	2	0	0	40	3718	1	0	1	1
4371	40.4	2021	1	0	38	1	3	2	1	0	104	112	8	2	1	3	1	0	0	0	0	0	0	0	0	0	0	0	1	0	3	0	0	39	4069	2	1	0	1
1228	40.4	2015	1	0	28	1	3	2	1	0	68	103	35	2	1	4	0	2	2	0	0	0	0	0	0	0	0	0	1	0	3	0	0	39	4583	2	1	1	28
4052	76.34	2020	1	0	24	1	2	2	1	0	188	215	27	2	1	5	0	0	0	0	3	0	0	0	0	0	0	0	1	0	2	1	0	38	4680	2	1	1	6
3856	46.5	2020	1	0	36	1	1	2	1	0	122	137	15	2	0	4	1	0	0	2	2	0	0	0	0	0	0	0	1	0	2	0	0	37	3860	2	0	0	2
3272	53.88	2019	1	0	34	1	2	2	1	0	132	156	24	2	1	4	0	0	0	2	2	0	0	0	0	0	0	0	1	0	2	0	1	36	2800	1	0	1	4
4091	45.9	2020	1	0	30	1	2	2	1	0	107	106	-1	0	0	4	0	0	2	0	2	0	0	0	0	0	0	0	1	0	2	0	0	38	3149	1	0	1	4
3953	67.58	2020	1	0	27	1	3	2	1	0	216	213	-3	0	1	5	0	2	0	0	3	0	0	0	0	0	0	0	1	0	3	0	0	38	3680	1	0	1	6
2905	40.88	2019	1	0	29	1	3	2	1	0	112	118	6	1	0	4	0	0	0	0	0	0	0	0	0	0	0	0	1	0	3	0	0	37	2762	1	0	1	2
2069	47.78	2017	1	0	26	1	3	2	1	1	132	134	2	1	1	5	0	0	0	0	0	0	0	0	0	0	0	0	1	0	3	0	0	39	3580	1	0	0	4
1427	50	2016	1	0	27	1	3	2	1	0	136	136	0	1	1	4	0	0	0	0	1	0	0	0	0	1	0	0	1	0	3	0	0	40	3849	1	0	0	6
1510	41.95	2016	1	4	31	1	3	2	1	0	92	97	5	1	1	6	0	0	0	0	0	2	0	0	0	0	0	0	1	0	3	0	1	36	2353	1	0	1	4
3682	42.74	2020	1	0	19	1	2	2	1	1	112	112	0	1	0	4	0	0	0	0	3	2	0	0	0	1	0	0	1	0	2	0	0	38	3100	1	0	1	4
1282	52.26	2015	1	0	30	1	4	2	1	0	140	144	4	1	1	4	0	0	2	0	2	0	0	0	0	0	0	0	1	0	4	0	0	38	3629	1	0	0	12
2638	62.98	2018	1	1	33	1	3	2	1	0	71	76	5	1	1	5	0	0	0	0	3	0	0	0	0	0	1	0	1	0	3	0	0	40	3999	1	0	0	3
3188	54.82	2019	1	0	34	1	3	2	1	0	156	158	2	1	1	4	0	0	2	0	1	0	0	0	0	1	0	0	1	0	3	1	0	40	2810	0	0	1	4
1233	40.25	2015	1	3	35	1	4	2	1	0	81	104	23	2	0	4	1	0	0	0	0	0	0	0	0	0	0	0	1	0	4	0	0	39	3403	1	0	0	2
1140	42.91	2015	1	0	28	1	3	2	1	0	95	102	7	2	1	4	0	0	0	0	0	0	0	0	0	0	0	0	1	0	3	0	0	37	3639	1	0	1	4
1466	53.77	2016	1	0	28	1	3	2	1	0	140	151	11	2	0	4	0	0	0	0	0	0	0	0	0	0	0	0	1	0	3	0	0	37	3487	1	0	1	2
2557	43.6	2018	1	0	32	1	2	2	1	0	99	116	16	2	0	3	0	0	0	0	2	0	0	0	0	0	0	0	1	0	2	0	0	38	3140	1	0	0	2
1663	44.18	2016	1	0	24	1	8	2	1	1	106	124	18	2	0	4	0	1	0	0	0	0	0	1	0	0	0	0	1	0	8	0	0	39	3525	1	0	1	2
2724	73.22	2018	1	0	31	1	4	2	1	1	180	199	19	2	1	5	0	0	0	0	2	1	0	0	0	0	1	0	1	0	3	0	0	39	2770	1	0	0	28
692	40.53	2014	1	0	28	1	13	2	1	1	90	113	23	2	1	4	0	1	0	0	0	0	0	0	0	0	0	0	1	0	13	0	0	40	4063	2	1	1	30
3212	50.04	2019	1	1	27	1	3	2	1	1	122	140	18	2	0	5	0	0	1	0	2	0	0	0	0	1	1	0	1	0	3	1	0	38	3500	1	0	1	2
3113	50.1	2019	1	0	27	1	2	2	1	0	113	134	21	2	0	5	0	0	0	1	0	2	0	0	0	0	0	0	1	0	2	1	1	35	3420	2	0	1	20
1537	57.76	2016	1	0	27	1	3	2	1	0	163	148	-15	0	1	4	0	2	0	0	0	0	0	0	0	0	0	0	1	0	3	1	0	39	3779	1	0	1	12
994	41.64	2015	1	0	30	1	3	2	1	0	106	106	0	1	1	5	0	2	2	0	0	0	0	0	0	0	0	0	1	0	3	0	0	40	4179	2	1	1	2
1045	42.59	2015	1	0	30	1	2	2	1	1	91	99	8	2	1	4	0	0	0	0	0	0	0	0	0	1	0	0	1	0	2	0	0	41	3783	1	0	1	1
1903	50	2017	1	1	30	1	2	2	1	1	110	136	26	2	1	4	0	0	2	0	2	0	0	0	0	1	0	0	1	0	2	0	0	37	3610	1	0	1	2
3741	41.66	2020	1	0	34	1	3	2	1	0	94	124	30	2	1	3	0	0	0	0	1	0	0	0	0	0	0	0	1	0	3	1	0	39	3788	1	0	0	1
1325	46.09	2016	1	0	25	1	4	2	1	0	100	107	7	2	1	5	0	0	0	0	1	0	0	0	0	0	0	0	1	0	4	0	0	37	2609	1	0	0	1
2090	50.85	2017	1	0	26	1	3	2	1	0	108	126	18	2	1	5	0	0	0	0	1	0	0	0	0	0	0	0	1	0	3	0	0	38	3849	1	0	1	4
1277	51.47	2015	1	4	32	1	7	2	1	1	115	141	26	2	1	4	0	2	0	0	1	2	0	0	0	1	0	0	1	0	7	0	0	38	2891	1	0	1	96
3217	56.17	2019	1	1	33	1	2	2	1	0	135	143	8	2	1	5	0	0	0	0	1	2	0	0	0	0	0	0	1	0	2	0	0	37	2969	1	0	1	6
1344	40.74	2016	1	0	33	1	4	2	1	0	89	104	15	2	1	7	0	0	0	0	0	0	0	0	0	0	1	0	1	0	4	0	0	39	3710	1	0	0	2
3003	53.08	2019	1	1	19	1	3	2	1	1	136	144	8	2	0	4	0	0	1	0	0	0	0	0	0	0	0	0	1	0	3	1	0	38	3146	1	0	1	18
2998	43.24	2019	1	0	34	1	2	2	1	0	122	140	18	2	0	5	0	0	0	0	0	1	1	0	0	0	0	0	1	0	2	1	1	36	2749	1	0	0	1
3053	52.46	2019	1	0	30	1	3	2	1	0	124	147	23	2	1	5	0	0	0	0	2	1	0	0	0	0	1	0	1	0	3	0	0	37	3699	2	0	0	1
2866	40.86	2019	1	1	29	1	8	2	1	0	163	179	16	2	1	11	0	0	0	0	1	0	0	0	0	0	0	0	1	0	8	0	0	40	3919	1	0	1	10
4484	52.34	2021	1	0	32	1	44	2	1	0	117	121	4	1	1	5	0	0	1	0	2	2	0	0	0	0	0	0	0	1	44	1	1	34	1190	0	0	1	24
393	40.93	2013	1	0	36	1	7	2	1	1	105	106	1	1	1	6	1	0	1	0	0	2	0	0	0	0	0	0	0	1	7	0	1	36	3665	2	0	1	72
593	50	2014	1	0	24	1	5	2	1	1	130	142	12	2	1	6	0	1	0	2	3	0	0	0	0	0	0	0	1	1	5	0	0	38	2694	1	0	1	4
2795	69.68	2018	1	1	23	1	4	2	1	1	99	146	54	2	1	5	0	0	0	0	0	0	0	0	0	0	1	1	1	1	4	1	0	40	3231	1	0	1	72
3143	53.38	2019	1	0	28	1	2	2	1	0	133	141	8	2	1	4	0	0	0	0	2	1	0	0	0	0	0	0	1	1	2	0	0	37	3030	1	0	1	6
2887	46.59	2019	1	1	21	1	13	2	1	0	102	127	25	2	0	3	0	0	0	0	0	0	0	0	0	0	0	0	1	1	13	1	1	34	2108	1	0	1	24
1438	54.26	2016	1	0	25	1	12	2	1	1	148	148	0	1	1	5	0	1	1	0	0	0	1	0	0	0	0	0	1	1	12	0	0	39	3538	1	0	1	1
2062	41.97	2017	1	0	31	1	6	2	1	0	104	117	13	2	1	5	0	1	0	0	0	0	0	0	0	0	0	0	1	1	6	1	0	39	2870	1	0	1	30
1713	43.1	2016	1	0	33	1	4	2	1	0	124	132	8	2	0	3	0	0	0	0	0	0	0	0	0	0	0	0	1	1	3	0	0	38	3602	1	0	1	40
1211	43.9	2015	1	0	41	1	2	2	1	0	48	68	20	2	1	3	1	0	1	0	0	0	0	0	0	0	0	0	1	1	2	0	0	37	2670	1	0	1	2
1087	56.58	2015	1	0	28	1	3	2	1	0	156	168	12	2	1	5	0	0	0	0	3	0	0	0	0	0	0	0	1	1	3	0	0	39	3464	1	0	1	20
1097	50.7	2015	1	1	31	1	7	2	1	0	135	142	7	2	1	8	0	0	0	0	2	2	0	0	0	0	0	0	1	1	7	1	1	35	2195	1	0	1	26
162	55.76	2013	1	0	27	1	4	2	1	1	140	156	16	2	1	6	0	2	0	0	2	2	0	0	0	0	0	0	1	1	4	0	0	37	3345	1	0	1	48
3647	73.14	2020	1	0	19	1	28	2	1	1	158	181	27	2	0	8	0	0	0	0	2	2	0	0	0	0	0	0	1	1	28	0	1	35	2264	1	0	0	28
4042	50	2020	1	0	31	1	2	2	1	0	136	146	10	2	0	3	0	0	1	0	2	2	0	0	0	0	0	0	1	1	2	0	1	34	2309	1	0	0	1
2722	53.22	2018	1	0	35	1	12	2	1	0	140	158	18	2	1	6	1	0	0	0	1	2	0	0	0	0	0	0	1	1	11	1	0	38	5265	2	1	0	72
4612	53.66	2021	1	0	32	1	13	2	1	1	145	169	24	2	0	19	0	1	2	0	0	2	0	0	0	0	0	0	1	1	13	1	1	34	3360	2	0	0	28
677	55.08	2014	1	0	23	1	9	2	1	1	140	150	10	2	1	7	0	0	2	0	2	2	0	0	0	0	0	0	1	1	9	0	1	35	2840	1	0	1	8
4487	42.54	2021	1	0	35	1	2	2	1	0	103	108	5	1	1	4	1	0	0	0	0	0	0	0	0	0	1	0	1	1	2	0	1	35	2459	1	0	0	2
210	43.89	2013	1	0	40	1	14	2	1	1	93	109	16	2	0	3	1	0	2	0	2	0	0	0	0	0	0	0	1	1	14	0	1	35	3320	2	0	1	72
2552	51.99	2018	1	0	33	1	20	2	1	1	117	150	33	2	1	4	0	0	0	2	2	2	0	0	0	1	0	0	1	1	20	1	1	34	4080	2	1	1	1
4382	62.4	2021	1	0	35	1	18	2	1	0	159	170	11	2	1	16	1	2	2	0	0	0	0	0	1	1	0	0	1	1	18	0	1	34	3489	2	0	1	12
4631	43.9	2021	1	1	25	1	37	2	1	1	95	108	13	2	0	3	0	0	0	0	0	0	0	0	0	0	1	0	1	1	37	0	1	35	1359	0	0	0	48
263	45.21	2013	1	0	28	1	10	2	1	0	146	141	-5	0	0	5	0	0	0	2	1	2	0	0	1	1	0	0	1	1	10	1	1	34	2295	1	0	0	96
3147	58.98	2019	1	0	36	1	4	2	1	0	132	136	4	1	1	3	1	2	0	0	2	0	1	1	0	0	1	1	1	1	4	0	0	39	3970	1	0	0	28
584	53.61	2014	1	0	29	1	9	2	1	1	148	150	2	1	0	7	0	2	0	0	0	0	0	0	0	0	0	0	1	1	9	1	1	34	3090	2	0	0	28
2708	47.3	2018	1	0	31	1	4	2	1	0	124	136	12	2	1	7	0	0	0	0	3	0	0	0	0	0	0	0	1	1	3	1	1	36	2829	1	0	1	28
3518	47.18	2020	1	0	28	1	4	2	1	0	111	124	13	2	1	4	0	0	0	0	1	0	0	0	0	0	0	0	1	1	4	0	0	39	3665	1	0	0	12
2654	41.63	2018	1	0	28	1	4	2	1	0	86	106	20	2	1	4	0	0	0	0	1	2	0	0	0	0	0	0	1	1	4	0	0	40	3369	1	0	1	4
2285	51.65	2018	1	0	24	1	7	2	1	1	136	145	9	2	1	4	0	2	0	0	2	2	1	0	1	0	0	0	1	1	7	1	1	34	3104	2	0	1	24
3611	55.62	2020	1	0	27	1	6	2	1	0	130	142	12	2	1	5	0	0	0	0	1	2	0	0	0	0	1	0	1	1	6	1	1	35	1900	0	0	1	28
3964	42.27	2020	1	0	27	1	2	2	1	1	85	115	30	2	0	4	0	0	0	0	1	0	0	0	1	0	0	0	1	1	2	0	0	37	3180	1	0	1	12
2351	47.18	2018	1	4	29	1	4	2	1	1	103	117	14	2	1	7	0	2	0	0	2	2	1	0	0	0	0	0	1	1	4	0	1	36	2560	1	0	0	48
3623	42.91	2020	1	0	27	1	28	2	1	0	97	113	16	2	1	3	0	0	0	0	0	0	0	0	0	0	0	0	1	1	28	1	1	35	3295	2	0	1	48
3584	44.97	2020	1	1	28	1	6	2	1	0	94	107	13	2	0	4	0	0	0	0	0	0	0	0	0	0	0	0	1	1	6	0	0	38	2290	0	0	1	1
3788	60.76	2020	1	0	30	1	2	2	1	0	163	176	13	2	0	3	0	0	0	0	1	0	0	0	0	0	0	0	1	1	2	1	0	38	4029	2	1	1	2
3918	51.55	2020	1	0	36	1	13	2	1	0	123	131	8	2	1	4	1	0	2	0	2	2	0	0	0	0	0	0	1	1	13	0	1	34	2159	1	0	1	48
3352	44.44	2019	1	0	36	1	4	2	1	0	99	117	16	2	1	5	1	0	0	2	3	2	1	0	0	0	0	0	1	1	4	1	0	38	2899	1	0	1	24
3746	50.63	2020	1	0	19	1	13	2	1	1	136	151	16	2	1	5	0	0	2	0	0	2	0	0	0	0	0	0	1	1	13	1	1	35	2279	1	0	1	6
4621	55.62	2021	1	0	35	1	3	2	1	1	84	142	58	2	1	5	1	0	0	0	2	2	1	0	0	0	0	0	1	1	3	1	0	37	2520	0	0	1	2
4673	53.25	2021	1	0	23	1	4	2	1	1	154	154	0	1	0	4	0	0	0	0	1	2	0	0	0	0	0	0	1	1	4	1	0	38	4080	2	1	1	12
1509	45.68	2016	1	0	27	1	6	2	1	0	120	120	0	1	1	5	0	0	0	1	0	0	0	0	0	0	0	0	1	1	6	1	0	38	4780	2	1	0	4
2909	41.71	2019	1	0	36	1	3	2	1	1	96	110	14	2	0	3	1	2	0	0	3	2	0	0	0	0	0	0	1	1	3	0	0	38	3121	1	0	1	20
2233	64.2	2017	1	0	32	1	3	2	1	0	184	186	2	1	1	5	0	0	0	0	3	0	1	0	0	0	1	0	1	1	3	0	0	39	3250	1	0	0	4
1781	50	2016	1	0	30	1	3	2	1	1	158	168	10	2	0	3	0	0	2	0	0	0	1	1	0	0	0	0	1	1	3	1	0	38	3713	1	0	0	28
4439	41.77	2021	1	0	27	1	5	2	1	0	90	113	23	2	0	4	0	0	1	0	0	0	0	0	0	0	0	0	1	1	5	1	0	39	4422	2	1	0	4
3209	40.82	2019	1	0	28	1	2	2	1	0	87	94	7	2	0	3	0	0	0	0	0	0	0	0	0	0	0	0	1	1	2	1	0	37	3061	1	0	1	2
2903	53.04	2019	1	0	41	1	2	2	1	0	106	131	25	2	1	4	1	2	0	2	1	0	0	0	1	0	0	0	1	1	2	1	0	37	3739	2	0	1	30
930	50	2015	1	2	30	1	2	2	1	0	150	153	3	1	1	6	0	0	0	2	2	0	0	0	0	0	0	0	1	1	2	1	0	38	3669	1	0	1	3
4443	42.54	2021	1	0	32	1	4	2	1	1	86	102	16	2	1	5	0	0	0	0	2	2	0	0	0	0	0	0	1	1	4	0	1	36	2470	1	0	1	6
3697	57.93	2020	1	1	39	1	1	2	1	0	141	148	7	2	1	5	1	2	1	0	0	2	1	0	0	0	0	0	1	1	1	1	1	36	2650	1	0	1	6
3369	52.58	2019	1	1	29	1	3	2	1	1	157	171	14	2	1	6	0	1	0	2	0	0	0	0	0	0	0	0	1	1	3	0	0	39	3739	1	0	0	1
1477	50.78	2016	1	0	33	1	5	2	1	1	136	134	-2	0	0	2	0	2	0	0	2	0	1	0	0	1	0	0	1	1	5	1	0	39	4240	2	1	1	28
